# Supplementary material for: The Transcriptomic Landscape of Cupriavidus metallidurans CH34 Acutely Exposed to Copper
Source: Genes (Basel). 2020 Sep 4;11(9):1049. doi: 10.3390/genes11091049 (PMC7563307; doi:10.3390/genes11091049)
Supplement: Supplementary file 1 [file genes-11-01049-s001.zip]

Archive with 4 entries (4 files):
- Supplementary Table S3.xlsx
- Supplementary_materials.docx
- TSS_res_finder.py
- TSS_res_finder_testfile.txt
