# Supplementary material for: The Transcriptomic Landscape of Cupriavidus metallidurans CH34 Acutely Exposed to Copper
Source: Genes (Basel). 2020 Sep 4;11(9):1049. doi: 10.3390/genes11091049 (PMC7563307; doi:10.3390/genes11091049)
Supplement: Supplementary file 1 [file genes-11-01049-s001.zip › Supplementary Table S3.xlsx]

## Sheet: Supplementary Table S3
Supplementary Table S3. Data summarization of differential gene expression and transcriptional start site profiling of C. metallidurans CH34 in response to Cu2+ exposure.
Sheet	Details
All TSSs	Overview of position and coverage of all detected TSSs per condition (Control/Cu) and DNA strand (+/-). The values in homonymous columns with same row number correspond to the same TSS.
TSS classes	Classification of detected TSSs per replicon (chromosome/chromid/pMOL28/pMOL30), class (pTSS/sTSS/iTSS/aTSS/oTSS), and condition (Control/Copper)/strand (+/-). Denoted values represent TSS positions.
DGE	Differential gene expression analysis results. Each row represents one gene, with columns representing, respectively, the gene ID (A, Rmet number), replicon carrying the gene (B), 5' and 3' position of the gene (which depends on the DNA strand, C and D), DNA strand (E), Fold Change (2log) of the Cu-CT contrast (F), False Discovery Rate of the Cu-CT contrast (H), position and 5'UTR length of the a…
pTSS	Overview of genes with linked pTSSs (one row per gene). For both the control and copper conditions, the replicon, gene 5' end location, location of linked pTSS, DNA strand, and 5'UTR length is shown.
sTSS	Overview of genes with linked sTSSs (one row per gene), separated by condition. The replicon, DNA strand, and start codon location are also indicated. Since genes may have more than 1 linked sTSS, the location and coverage of multiple sTSSs is indicated in subsequent columns (e.g. values on the same row in columns 'Alternative TSS position 3' and 'Alternative TSS coverage 3' refer to the same sTS…
iTSS	Overview of genes with linked iTSSs (one row per gene), separated by condition. This table has the same layout as the 'sTSS' table.
aTSS	Overview of genes with linked aTSSs (one row per gene), separated by condition. This table has the same layout as the 'sTSS' and 'iTSS' tables.
oTSS ORF_Blast	Prediction of putative ORFs for orphan transcripts with BLAST results, per condition. One putative ORF per row. Columns represent, respectively, oTSS position (A), DNA strand (B), replicon and number (to distinguish multiple ORFs with identical oTSS positions, C), nucleotide sequence starting at the oTSS (note that this does not overlap with the coding region, to allow for a 5'UTR, D), start and …
oTSS long 5'UTR	Manual curation of long 5'UTRs of orphan transcripts, per DNA strand, replicon, and condition (this order was chosen because it enables easy comparison between conditions). If the value in the 'continuous?' row is 'yes', there is continuous RNA-seq coverage from the oTSS to the downstream ORF. If this value is 'yes but drop', there is continuous coverage but a strong decrease in coverage shortly …
oTSS DGE	Differential expression results of orphan transcripts. Results were divided into three blocks: oTSSs detected at the same position in both the control and the copper condition, oTSSs only detected in the control condition, and oTSSs only detected in the copper condition. In each block, the logFC is calculated with normalized coverage values, per replicon.

## Sheet: All TSSs
	Position					Coverage
Replicon	Control, + strand	Control, - strand	Copper condition, + strand	Copper condition, - strand		Control, + strand	Control, - strand	Copper condition, + strand	Copper condition, - strand
chromosome	1155.33	1135.08	1557.91	1134.86		48	77	87	122
chromosome	1557.98	4048.33	1946.09	1592.97		65	52	2319	119
chromosome	1946.16	4314.02	1952.57	4313.97		2921	89	116	152
chromosome	1952.97	6706.96	2015.8	5078.88		180	162	167	76
chromosome	2017.47	6859.44	2108.05	6706.98		51	52	291	236
chromosome	2108.12	10173.9	2131.32	6859.21		195	233	84	119
chromosome	2131.41	12145	2137.17	12145		61	378	961	506
chromosome	2137.08	17302	2186.03	17240.2		684	277	81	61
chromosome	2254.66	22002.3	2254.89	17302		166	107	182	411
chromosome	2533.8	22801	2254.9	20299.7		46	45	183	72
chromosome	3184.92	26921	2298.31	26921		52	190	61	640
chromosome	6480.02	32110	2533.1	27110		81	149	59	61
chromosome	6800.87	35063.3	3185.04	33944.5		1268	124	68	66
chromosome	7464.27	35574	6480.02	35063.3		66	4480	170	209
chromosome	17399.2	36515.1	6800.81	35574		417	130	1297	174
chromosome	17859	37916.9	7464.07	36515.1		624	722	110	227
chromosome	19630.9	52374.2	17399.1	37917		240	90	491	276
chromosome	20314.8	56252	17858.9	56252		48	88	792	131
chromosome	22026.4	57727.5	19631	57727.5		67	142	268	91
chromosome	22804	57917.4	20314.8	58031.7		67	66	167	76
chromosome	23664	64535.2	22026.8	64535.2		265	51	138	73
chromosome	24765.7	67612.4	23663.9	67612.7		147	393	215	261
chromosome	26970.9	73006	30167.9	76707		90	113	85	107
chromosome	30168.1	78856.8	35082.6	80345		70	61	94	692
chromosome	31183.4	80345	38075.2	80432		49	641	572	96
chromosome	35082.6	80432.1	44444.3	84579.8		233	144	111	900
chromosome	35350.1	84579.8	48898.1	87180.5		55	2909	580	1368
chromosome	38075.2	87180.5	57743	87846.1		726	875	1253	78
chromosome	44444.6	87846.3	57755.9	88068		69	55	19192	72
chromosome	48898	89114	57780.8	89114.3		770	308	59	118
chromosome	57743.2	91142.2	57922.7	91142.1		1098	517	243	772
chromosome	57756	92214.7	59122	92214.2		17146	49	82	68
chromosome	57780.7	93036.5	61443.8	93036.9		45	199	56	296
chromosome	57922.9	100700	64801	100821		195	394	336	78
chromosome	57926.3	101093	67667	101093		50	115	62	134
chromosome	58371.7	102322	68279	102074		64	2312	2843	82
chromosome	58490	102448	68632.7	102322		53	384	3037	6800
chromosome	58503.3	108795	70295	102448		94	262	122	252
chromosome	59121.7	108911	70384.1	108762		55	122	91	89
chromosome	59689.4	108933	80421.2	108795		187	95	139	625
chromosome	61370.8	115540	82136.4	108910		99	63	63	246
chromosome	61443.6	116978	86850.1	108928		78	87	63	60
chromosome	64199.1	132068	89165	108933		52	162	345	207
chromosome	64800.9	133049	89945	116352		613	268	1853	81
chromosome	67666.9	133243	91094.4	116616		127	160	80	62
chromosome	68279	134198	91747.5	116978		1989	73	107	65
chromosome	68632.7	134841	92083.8	132068		4557	48	2086	177
chromosome	70289.1	137305	92160.1	133049		137	376	216	333
chromosome	70295	138410	92276.9	133243		926	49	255	258
chromosome	80421.2	139622	93179.9	134198		178	45	101	122
chromosome	82136.1	139829	97915.8	134841		167	238	977	130
chromosome	89164.9	144116	98130.7	137305		365	406	92	564
chromosome	89945	144567	100833	138410		560	186	898	113
chromosome	91747.4	147349	102231	138410		75	86	115	113
chromosome	92083.8	151514	102354	139829		932	131	129	108
chromosome	92276.9	153607	104271	144116		165	101	134	293
chromosome	93179.8	153634	104374	144567		149	4590	391	312
chromosome	97313.7	153640	105187	147349		395	85	228	121
chromosome	97916.2	153812	105248	151514		1423	125	130	112
chromosome	98130.5	154778	108769	153607		94	2708	625	87
chromosome	98185.7	157547	109366	153634		53	435	323	3916
chromosome	100827	158424	110681	153640		52	560	828	102
chromosome	100833	159430	111683	153812		5674	222	69	147
chromosome	102231	160362	112306	154778		60	1045	368	1744
chromosome	102354	164216	114343	157547		360	260	129	479
chromosome	104374	169594	116181	158424		671	58	63	884
chromosome	105187	177400	120235	158430		459	55	393	70
chromosome	105248	182383	122167	158634		114	243	122	130
chromosome	108769	182450	124232	159430		218	180	68	358
chromosome	109366	184585	124274	160362		96	65	79	263
chromosome	110681	186053	124861	164216		381	61	61	286
chromosome	111683	188005	132092	169594		48	57	92	116
chromosome	112306	189033	133501	182383		771	107	97	408
chromosome	114343	190741	134940	182450		120	140	108	301
chromosome	116181	190992	135947	184585		84	488	362	71
chromosome	120235	192552	137195	186053		424	81	176	110
chromosome	122167	192966	137284	189033		68	235	678	96
chromosome	123210	195557	138759	190741		52	47	128	357
chromosome	124274	198301	140021	190992		58	76	506	649
chromosome	128751	199799	142493	192552		70	223	116	122
chromosome	132092	201486	144459	192966		66	93	915	328
chromosome	135947	204122	146560	196606		3253	60	82	88
chromosome	136139	204669	147292	198301		46	103	1830	72
chromosome	136218	208618	149359	199799		59	50	433	427
chromosome	137284	209996	149385	201653		111	47	86	67
chromosome	138758	211591	151531	204122		58	1499	158	79
chromosome	140021	226593	152205	204669		6388	49	69	74
chromosome	140516	226700	158841	208618		167	215	55	74
chromosome	140570	229736	159231	211591		94	62	69	1993
chromosome	142493	235854	160298	212454		85	450	277	58
chromosome	142566	235859	160304	223248		53	79	133	73
chromosome	144459	236868	160374	224500		2124	139	114	60
chromosome	146560	237128	160381	226700		54	225	41679	336
chromosome	147292	238781	160514	232367		1691	68	213	69
chromosome	149359	240882	161798	235854		278	2592	313	752
chromosome	151531	241162	162683	235854		116	1421	77	766
chromosome	153993	250260	169779	236868		98	60	11227	301
chromosome	154590	250947	175490	237128		185	218	114	132
chromosome	158841	251626	175545	239318		108	134	76	58
chromosome	160277	255342	177418	240882		45	140	1011	1402
chromosome	160298	256088	179155	241162		157	102	928	575
chromosome	160304	258970	180827	243713		182	130	700	62
chromosome	160374	267707	181837	250260		51	461	71	70
chromosome	160381	267712	182261	250947		23624	83	141	225
chromosome	160514	268056	184251	251626		171	1534	808	204
chromosome	161798	268605	184267	255342		915	86	154	71
chromosome	162683	268677	185566	256088		76	901	303	178
chromosome	169779	275754	187844	258970		22075	945	88	82
chromosome	169877	276972	189024	260247		60	63	779	71
chromosome	170062	278089	190354	263938		46	216	197	68
chromosome	175490	278264	190889	267707		148	174	69	869
chromosome	175545	283684	191776	267713		82	188	292	131
chromosome	177418	288849	191784	268056		2049	85	57	1489
chromosome	179155	288939	192322	268605		647	423	92	80
chromosome	180827	288970	195842	268677		659	529	248	583
chromosome	182261	289099	195900	268975		97	1745	104	73
chromosome	184251	291139	195951	275754		466	221	3277	183
chromosome	184267	303664	200245	276972		73	1412	125	73
chromosome	185566	304521	200452	278089		279	220	76	87
chromosome	187844	304794	202472	278264		63	78	59	124
chromosome	189024	305103	202900	283684		1150	47	105	129
chromosome	190354	305180	203997	288850		735	45	119	218
chromosome	191776	305187	204075	288938		600	123	78	1700
chromosome	192322	305223	204267	288944		539	65	842	61
chromosome	193872	305224	204306	288970		47	51	66	1548
chromosome	195842	305245	204586	289099		291	76	876	2355
chromosome	195900	305252	205235	291139		102	142	440	315
chromosome	195951	305315	210575	303664		6258	63	111	644
chromosome	196117	305416	210618	304521		64	75	157	142
chromosome	200245	305422	211560	304793		211	119	62	64
chromosome	200451	305425	211648	305551		69	60	106	68
chromosome	202472	305435	211684	305590		59	74	67	58
chromosome	202472	305461	211693	305695		59	62	1229	201
chromosome	202900	305471	211783	305705		340	73	863	56
chromosome	203997	305486	211830	305764		55	90	224	82
chromosome	204261	305493	211836	306027		62	69	75	967
chromosome	204267	305505	211859	307550		2262	56	114	131
chromosome	204306	305531	211945	309284		64	56	62	1092
chromosome	204586	305543	214134	309290		564	70	83	103
chromosome	205235	305551	215619	309405		279	443	634	955
chromosome	210575	305590	220387	314592		202	538	261	93
chromosome	210618	305621	220897	314637		53	186	546	104
chromosome	211424	305695	220961	314719		51	212	202	5151
chromosome	211560	305701	223266	314725		84	83	58	161
chromosome	211648	305706	224315	315582		45	257	64	4003
chromosome	211685	305764	224378	316123		54	763	137	361
chromosome	211693	305962	226611	317691		925	77	73	76
chromosome	211783	306027	239511	317842		518	6096	66	3523
chromosome	211830	307550	241466	318023		244	86	200	836
chromosome	211858	309284	242938	318178		135	695	129	94
chromosome	214134	309405	258588	318503		58	1079	58	60
chromosome	215619	314592	258596	318630		254	103	2917	84
chromosome	217369	314637	258603	318804		286	78	320	82
chromosome	220387	314719	258763	318890		848	3954	328	516
chromosome	220897	314725	258833	318920		187	92	97	4386
chromosome	220961	314954	258838	318926		136	74	2809	55
chromosome	224378	315582	258850	319370		267	2403	101	2329
chromosome	226611	316123	258871	320095		121	359	108	2499
chromosome	239511	316131	258876	321494		46	55	75	72
chromosome	241466	317691	261246	321798		2275	51	458	718
chromosome	242938	317759	261695	323356		93	71	129	201
chromosome	246378	317800	263936	323504		172	63	166	79
chromosome	250966	317842	263953	325883		110	2824	1127	76
chromosome	251645	317952	263957	325958		47	47	16788	273
chromosome	258596	318023	264255	326584		2155	1050	104	2386
chromosome	258603	318178	264261	326988		248	66	4763	56
chromosome	258672	318804	264385	332241		57	47	100	409
chromosome	258679	318890	264684	335335		67	488	82	76
chromosome	258764	318920	268699	335767		79	3248	121	56
chromosome	258780	319370	268753	337044		49	86	562	68
chromosome	258838	320095	269010	337055		719	1409	4590	141
chromosome	258850	320100	269078	337166		61	49	319	72
chromosome	258871	321493	269189	340962		49	52	272	172
chromosome	260161	321798	269203	341156		48	296	69	553
chromosome	261246	323356	269506	341253		451	326	59	483
chromosome	261695	323504	269566	344440		89	54	7099	63
chromosome	263937	325883	269569	345405		77	45	4419	381
chromosome	263957	325958	269588	346962		10015	237	61	82
chromosome	264255	326584	270044	347003		77	2061	114	62
chromosome	264261	332241	270420	347072		4149	708	57	62
chromosome	264385	334688	272237	347374		72	60	61	61
chromosome	268605	335335	272514	347383		45	50	512	57
chromosome	268694	335767	276525	347390		54	45	263	69
chromosome	268699	337045	276893	347440		655	45	83	74
chromosome	268753	337055	277707	347470		467	133	5377	111
chromosome	269010	337166	278408	347473		596	52	141	137
chromosome	269078	340962	280332	347481		72	76	69	62
chromosome	269189	341156	280332	347554		74	384	71	82
chromosome	269566	341253	283159	347622		6593	283	289	89
chromosome	269569	344440	286197	347836		5148	96	106	57
chromosome	269588	345031	287006	348025		45	47	527	56
chromosome	270044	345405	287255	348033		106	168	79	68
chromosome	270420	345772	289057	348060		49	51	144	131
chromosome	272514	351118	289180	348069		1337	101	600	161
chromosome	276525	355652	295410	348161		361	92	513	95
chromosome	277590	362331	297633	348180		64	295	73	269
chromosome	277701	375416	298203	348195		131	96	673	55
chromosome	277707	381749	298216	348214		14377	429	803	171
chromosome	278108	383581	299215	348289		94	47	113	67
chromosome	278408	387989	301237	348305		107	3283	73	71
chromosome	280333	392365	301986	348318		51	115	2819	64
chromosome	280876	392680	302576	348326		56	52	3910	95
chromosome	283159	396524	302623	348423		457	167	145	76
chromosome	284247	399866	302641	348482		88	117	153	60
chromosome	286197	400136	302681	348550		219	61	62	81
chromosome	287007	403342	304031	348637		296	63	55	241
chromosome	287255	406895	304382	348774		126	56	262	67
chromosome	288109	407970	309318	348811		127	1145	131	63
chromosome	289180	418435	309507	348820		260	104	61	179
chromosome	295410	424373	310580	348825		736	245	135	57
chromosome	298203	424430	310607	348848		1123	117	59	63
chromosome	298216	426867	312776	348882		785	54	161	57
chromosome	299215	427738	313913	348924		76	94	88	74
chromosome	299285	431331	314358	348948		47	401	165	142
chromosome	301237	436592	315573	349004		113	308	66	89
chromosome	301986	437123	315792	349027		6530	90	70	56
chromosome	302425	439087	319407	349084		67	214	146	107
chromosome	302576	439181	323358	349134		1409	65	56	70
chromosome	302624	441667	323363	349397		72	148	3019	68
chromosome	302641	442700	326243	349438		49	69	67	77
chromosome	304382	442870	326356	349454		86	927	295	60
chromosome	309317	443462	326567	349463		464	171	1645	63
chromosome	310580	447829	327438	349470		152	90	73	59
chromosome	310607	448743	327443	349486		49	197	1113	85
chromosome	311605	449402	327603	349490		49	195	121	87
chromosome	312776	450633	332259	349496		554	91	687	201
chromosome	313913	451289	332767	349501		154	141	170	170
chromosome	314358	454383	333591	349561		102	1321	8439	84
chromosome	315573	457602	333743	349601		84	85	80	101
chromosome	319407	459969	333810	349627		85	80	110	87
chromosome	323358	460608	333810	349637		46	562	112	66
chromosome	323363	469157	334665	349678		1156	375	308	83
chromosome	326243	475503	334678	349681		49	1044	62	106
chromosome	326356	478460	336460	349688		432	3105	385	280
chromosome	326567	478465	340825	349691		2024	194	147	147
chromosome	327443	482232	341946	349697		1029	2501	101	77
chromosome	327603	482237	344458	349704		83	96	84	169
chromosome	332259	484012	345089	349763		1687	1301	252	95
chromosome	332360	484037	347086	349766		87	56	61	55
chromosome	332767	487425	351139	349777		91	47	181	70
chromosome	333591	490438	360809	349804		8442	96	81	91
chromosome	333743	490564	371431	349810		76	552	167	96
chromosome	333810	490570	371511	349816		141	635	71	195
chromosome	333816	491459	375434	349827		72	108	164	57
chromosome	334665	492376	375548	349848		275	168	576	221
chromosome	334681	492520	387941	349859		59	413	74	115
chromosome	336460	493848	388001	349986		553	126	106	64
chromosome	340825	495449	388762	350008		144	45	194	67
chromosome	341946	495594	388765	350024		46	1448	106	94
chromosome	343616	495723	390892	350084		45	50	156	78
chromosome	344458	498412	393348	350087		80	49	69	58
chromosome	345090	502957	393394	350097		141	46	64	102
chromosome	347085	507173	395347	350156		88	2666	658	58
chromosome	348245	507539	395571	350221		48	81	68	692
chromosome	360809	508311	396509	350227		45	258	137	227
chromosome	371430	508399	396570	350238		85	52	5105	114
chromosome	371511	509546	397423	350244		269	59	66	126
chromosome	375434	510838	397440	350250		100	149	85	154
chromosome	375549	514593	397735	350293		604	404	756	90
chromosome	378765	518699	398540	350299		90	309	76	58
chromosome	387941	519815	400235	350453		181	47	326	481
chromosome	388001	519831	400426	350465		49	101	80	60
chromosome	388762	520590	400959	350474		147	158	83	68
chromosome	390060	520682	401278	350518		46	52	76	88
chromosome	390892	520929	401766	350535		93	375	169	155
chromosome	393348	530849	401956	350572		107	1024	1366	219
chromosome	393394	534023	402041	350583		133	46	184	82
chromosome	393651	540998	402619	350620		50	303	64	73
chromosome	395347	547413	403161	350634		922	49	107	82
chromosome	395571	551678	405099	350638		482	58	197	66
chromosome	396509	554512	405105	350647		226	262	514	132
chromosome	396570	556503	405808	350655		9477	816	67	143
chromosome	397441	556841	406156	350665		54	62	214	73
chromosome	397735	556865	407955	350673		698	58	144	113
chromosome	400235	557301	408037	350682		3040	85	1193	60
chromosome	400426	557310	409421	350691		58	46	65	73
chromosome	400441	557323	409585	350724		58	49	4057	76
chromosome	400959	557657	409615	350735		124	121	727	92
chromosome	401277	557677	409849	350748		54	88	162	75
chromosome	401766	557685	410263	350757		108	54	93	115
chromosome	401956	557701	410274	350767		1989	48	80	114
chromosome	402619	557750	410274	350770		61	99	81	143
chromosome	402876	557904	410433	350775		54	102	66	197
chromosome	403162	558386	415246	350783		68	105	87	285
chromosome	405100	558407	415465	350793		905	409	438	216
chromosome	405105	558414	417048	350799		2439	64	298	184
chromosome	405808	560494	418433	350812		80	51	253	80
chromosome	406156	560615	419124	350831		114	312	75	61
chromosome	407955	561770	424424	350846		161	100	91	74
chromosome	408037	563822	424526	350853		851	442	178	195
chromosome	409421	568170	425543	350856		494	55	107	311
chromosome	409585	568393	425584	350867		2185	253	462	87
chromosome	409615	569683	427161	350879		666	554	2530	160
chromosome	409849	570663	427190	350891		194	111	81	83
chromosome	410263	571816	427228	350898		67	88	81	169
chromosome	410274	571856	427279	350912		53	58	64	603
chromosome	415246	571926	427946	350944		57	3552	306	90
chromosome	415465	571932	429613	350953		315	57	66	83
chromosome	417048	572546	431338	350959		165	52	472	203
chromosome	418433	575862	433419	350972		129	98	169	98
chromosome	424424	575978	435673	350979		74	65	1220	74
chromosome	424526	584052	435678	351001		310	54	68208	58
chromosome	425543	587226	435695	351007		91	51	125	115
chromosome	425584	590748	435714	351013		2931	64	112	199
chromosome	427161	590783	435717	351069		4681	80	95	143
chromosome	427189	595052	435725	351083		804	61	190	77
chromosome	427228	597734	435731	351090		64	554	184	125
chromosome	427279	601478	435737	351091		89	58	145	108
chromosome	427946	603826	435746	351098		335	222	115	83
chromosome	428681	607245	435754	351111		107	178	112	237
chromosome	428901	608552	435767	351118		94	74	67	15192
chromosome	431338	612927	435771	351124		315	50	86	502
chromosome	433419	616597	435777	362331		705	109	204	395
chromosome	435673	621181	435782	367981		580	148	134	66
chromosome	435678	624352	435790	381749		42702	343	361	1303
chromosome	435694	625629	435796	387989		79	60	15423	3334
chromosome	435705	627546	435804	392365		45	50	2220	133
chromosome	435711	629821	435817	396524		82	85	59	313
chromosome	435717	630609	435838	403342		70	346	112	72
chromosome	435729	630760	435849	407970		138	658	189	1728
chromosome	435732	631600	435860	418435		135	57	565	58
chromosome	435738	634108	435875	424430		132	1223	166	159
chromosome	435746	634114	435882	429725		77	50	78	59
chromosome	435752	645368	435888	431331		81	55	84	332
chromosome	435758	660786	435900	436592		65	70	204	573
chromosome	435763	663685	436822	436977		69	244	100	237
chromosome	435771	665391	436827	437124		68	262	3108	95
chromosome	435776	668094	436832	439087		155	81	64	422
chromosome	435790	672870	436936	441667		258	48	266	143
chromosome	435791	675194	437142	442870		259	53	15883	280
chromosome	435796	675920	437327	443439		9584	95	785	56
chromosome	435804	682353	437822	443463		2123	134	1175	204
chromosome	435810	687820	438896	446257		166	74	284	62
chromosome	435816	689425	439684	447828		52	46	836	65
chromosome	435836	694701	439701	448743		101	89	8237	202
chromosome	435843	695023	439701	450633		57	105	9422	73
chromosome	435849	695090	439711	451289		122	46	113	160
chromosome	435860	696481	439726	454383		358	58	80	371
chromosome	435875	697251	442737	457602		121	71	327	182
chromosome	435880	699190	442841	460608		64	68	248	410
chromosome	435894	699548	444602	467938		56	64	137	78
chromosome	435899	705463	449855	469157		109	96	137	419
chromosome	436052	726385	460627	470446		45	119	244	85
chromosome	436827	732886	461729	475503		3059	229	112	828
chromosome	436827	735599	461877	478273		3060	64	62	72
chromosome	436936	735651	462583	478460		131	116	791	4652
chromosome	437135	735941	462656	478465		86	132	378	190
chromosome	437142	737887	462777	482232		51037	172	163	644
chromosome	437154	747573	462915	484012		70	61	112	562
chromosome	437290	748673	464679	484037		48	65	88	97
chromosome	437327	749285	465592	490564		2220	115	916	564
chromosome	437822	752141	465685	490570		446	87	80	346
chromosome	438297	757297	465765	492376		47	390	66	132
chromosome	438896	758684	475683	492520		144	92	222	113
chromosome	439684	759798	478484	493848		123	64	150	215
chromosome	439696	759884	480831	495449		153	91	68	89
chromosome	439701	763158	484088	495594		6979	57	1022	2374
chromosome	439710	769259	488412	502957		64	435	77	106
chromosome	442737	769574	495486	506290		418	57	931	60
chromosome	442841	769625	495511	507173		191	50	57	884
chromosome	449855	769712	497505	507539		54	4104	3437	80
chromosome	460627	771271	498336	507588		414	391	106	71
chromosome	461376	771601	498434	507718		49	3062	57	75
chromosome	461729	771608	500717	508311		180	520	63	491
chromosome	461877	772383	503365	508399		58	59	278	77
chromosome	461889	775460	507284	509546		58	57	394	124
chromosome	462583	775496	508035	510838		795	81	119	180
chromosome	462656	780950	508123	514593		551	64	64	321
chromosome	462662	781050	508140	518699		47	4796	253	393
chromosome	462777	781320	508831	519831		67	866	402	132
chromosome	462915	783976	509980	519902		128	77	369	58
chromosome	464679	784534	510225	519944		52	66	75	99
chromosome	465592	785540	527161	520002		541	45	384	86
chromosome	465685	785557	530722	520590		67	874	106	81
chromosome	465765	785562	530818	520681		76	162	89	98
chromosome	475683	785570	530856	520929		587	244	148	385
chromosome	478298	785579	531002	530849		47	1612	286	1173
chromosome	478329	785587	532310	534023		53	267	83	65
chromosome	478484	785597	533461	540998		109	544	235	125
chromosome	484055	785602	544762	541453		46	356	60	56
chromosome	484088	785608	551783	554512		4127	330	314	69
chromosome	484144	785621	558340	556503		50	1125	144	681
chromosome	484532	785628	558446	557657		48	988	403	80
chromosome	488413	785634	560394	560494		96	884	745	64
chromosome	495486	785647	561055	560615		1512	1371	300	390
chromosome	497505	785657	561139	563822		3553	3291	672	369
chromosome	497689	785671	565677	568393		68	2363	84	263
chromosome	497760	785681	567395	569684		50	721	248	227
chromosome	498336	785688	567957	570663		120	1250	128	130
chromosome	498434	785695	572794	571816		103	1919	2038	117
chromosome	500717	785702	572805	571926		763	901	171	699
chromosome	501558	785716	574308	575862		49	1076	151	251
chromosome	503365	785721	574313	575898		483	20331	1362	65
chromosome	506886	785733	574358	578398		52	1326	60	67
chromosome	507284	785739	574667	578599		207	1461	256	86
chromosome	508035	785755	575055	584052		53	3687	166	111
chromosome	508140	785761	578609	587225		102	3087	83	65
chromosome	508831	785770	580516	587415		314	676	115	58
chromosome	509980	785776	586656	588997		189	1951	60	79
chromosome	510225	785781	600746	590748		50	1695	114	75
chromosome	527161	785789	600806	590783		517	1732	83	161
chromosome	530722	785801	600813	597734		152	4507	508	225
chromosome	530856	785808	603871	601478		143	38553	100	77
chromosome	531002	785820	603951	603826		878	6276	1304	632
chromosome	531040	785831	605970	607245		55	2809	143	136
chromosome	532308	785843	607264	608552		45	2149	1138	114
chromosome	533461	785855	607349	615180		116	510165	72	62
chromosome	535031	785860	607619	616597		59	4953	124	131
chromosome	544762	785878	615038	621181		67	4618	513	89
chromosome	551783	785891	615779	624352		107	822	103	235
chromosome	554708	787358	616612	629821		61	55	92	79
chromosome	558340	787589	617305	630303		112	60	144	58
chromosome	558446	787713	624370	630609		1002	71	56	387
chromosome	558533	788070	628746	630760		49	297	57	265
chromosome	558650	788076	629205	631600		50	64	64	153
chromosome	560394	788084	630320	634108		1276	135	304	276
chromosome	561055	788139	630629	647723		439	76	114	55
chromosome	561139	788147	632680	651331		1850	111	81	159
chromosome	563860	788154	639965	660786		55	1529	121	72
chromosome	565677	788218	640975	663685		107	8524	495	359
chromosome	567395	788249	651493	665391		538	330	332	219
chromosome	567401	789189	651789	665514		82	148	202	106
chromosome	567957	789218	651965	668094		88	118	109	87
chromosome	572788	789965	665414	672870		107	93	60	72
chromosome	572794	792320	665510	675920		4511	433	106	123
chromosome	572805	794115	666743	679377		202	70	499	86
chromosome	572875	794333	674458	682353		158	102	2209	95
chromosome	574308	795224	674531	685831		104	62	86	57
chromosome	574313	795304	675761	687820		836	129	85	155
chromosome	574356	798138	684013	689425		52	68	74	55
chromosome	574668	798236	702225	694701		76	219	101	125
chromosome	575055	801264	708506	695023		203	78	74	210
chromosome	575928	810854	727155	697251		89	68	264	146
chromosome	583937	819883	727224	699548		60	930	83	96
chromosome	586670	819888	727322	705463		45	497	55	96
chromosome	600746	821208	727394	726385		56	128	67	103
chromosome	600813	821594	733025	732886		198	142	2019	259
chromosome	603871	823199	735656	733008		47	368	649	57
chromosome	603951	823420	735680	735651		1052	114	145	250
chromosome	605970	823552	743602	735941		57	75	125	131
chromosome	607264	823553	750254	737887		561	82	172	275
chromosome	607619	823559	752221	748673		182	2299	181	121
chromosome	615038	824003	754394	752141		362	150	978	153
chromosome	615779	824074	754406	753446		56	5534	98	58
chromosome	616612	824081	754416	756371		84	72	98	61
chromosome	617305	824688	757248	756404		95	45	156	97
chromosome	618989	825718	757382	756413		66	207	668	61
chromosome	620245	825981	759903	756995		51	168	778	182
chromosome	625665	827875	759959	757007		251	46	207	121
chromosome	629205	829537	762125	757018		53	1119	88	286
chromosome	630320	830705	762348	757023		308	47	73	93
chromosome	630629	831955	765547	757033		131	253	129	57
chromosome	630698	835025	767061	757243		89	121	1452	70
chromosome	632680	835163	768463	757298		74	906	6754	2143
chromosome	639965	851843	768488	758684		491	306	252	74
chromosome	640975	856330	768496	759798		477	2352	2027	109
chromosome	651493	856907	768502	759884		413	70	78	106
chromosome	651789	856999	768582	763158		204	165	62	103
chromosome	651890	858332	769559	768510		389	255	87	58
chromosome	651965	858470	769830	769259		99	3278	116	657
chromosome	665414	859995	782999	769437		86	721	55	73
chromosome	665510	861891	786825	769574		234	45	141	63
chromosome	666429	862286	787958	769674		82	2157	322	81
chromosome	666744	865050	788443	769712		311	179	123	1735
chromosome	674458	866107	788449	771021		1169	189	10494	63
chromosome	675761	868817	788825	771271		54	174	67	468
chromosome	684013	873788	790894	771601		128	90	135	1883
chromosome	685628	873850	790923	771608		87	80	732	740
chromosome	702225	875197	791247	771614		106	308	610	108
chromosome	708506	879865	791287	772383		56	45	757	78
chromosome	727155	886390	791998	775496		121	441	429	61
chromosome	727224	886398	792492	780950		59	77	71	116
chromosome	727322	887254	792509	781050		77	397	232	791
chromosome	727392	887707	792824	781321		62	763	205	1033
chromosome	728453	888158	793509	783976		62	241	129	98
chromosome	733025	888222	793509	784534		4480	155	130	56
chromosome	735656	891424	798156	785540		1380	167	76	84
chromosome	735680	891564	798805	785557		88	90	12685	1474
chromosome	735965	893228	798813	785570		82	61	446	373
chromosome	736297	894580	798821	785578		134	353	80	2222
chromosome	743602	895053	798885	785587		75	72	64	325
chromosome	750254	897607	799098	785590		736	76	174	237
chromosome	752221	900214	799313	785597		100	46	79	832
chromosome	754394	900813	799359	785606		693	4853	108	487
chromosome	754405	904557	799361	785608		239	910	82	438
chromosome	757248	905771	800094	785621		132	54	78	1386
chromosome	757377	905989	800195	785628		84	50	64	1232
chromosome	757382	909643	800741	785634		1695	578	81	1040
chromosome	759903	911275	800793	785648		537	490	143	2286
chromosome	759959	911281	800809	785657		178	64	539	8151
chromosome	761397	915783	800812	785671		61	87	64	3258
chromosome	762125	920122	801391	785680		89	59	5553	956
chromosome	762345	928679	804141	785688		188	582	84	1609
chromosome	765547	928724	804375	785696		78	60	477	2532
chromosome	767055	928813	804386	785703		51	220	124	1426
chromosome	767061	929835	805321	785716		1648	113	188	2125
chromosome	768463	929840	807198	785721		29974	92	135	40629
chromosome	768485	929917	807913	785733		370	544	121	2621
chromosome	768497	929935	808724	785739		2513	152	708	2809
chromosome	768518	929969	810974	785744		71	11341	3353	1339
chromosome	768524	929976	811011	785755		47	46	63	6763
chromosome	768558	930142	812031	785761		50	366	392	5929
chromosome	768581	932175	814670	785769		135	51	104	1179
chromosome	769559	933419	814671	785776		60	981	67	3215
chromosome	769830	933646	814755	785782		53	92	357	2817
chromosome	772400	935404	814803	785789		320	187	1395	3282
chromosome	772446	935511	819888	785801		82	2577	155	8504
chromosome	781078	940076	819901	785808		78	50	260	133114
chromosome	782999	940875	820128	785820		55	986	71	13885
chromosome	785014	942915	821612	785831		153	229	149	5485
chromosome	785024	942923	823313	785843		48	1776	184	4727
chromosome	786825	945006	825029	785855		84	59	64	669918
chromosome	787958	945419	825488	785860		147	63	1364	9695
chromosome	788443	947474	825517	785878		193	93	69	2423
chromosome	788449	952757	825529	785891		7585	181	68	645
chromosome	788494	955761	825534	785891		51	196	105	615
chromosome	788825	955843	827217	787358		58	10618	71	109
chromosome	790894	955959	827391	787367		113	228	63	117
chromosome	790923	956298	827912	787589		1341	76	719	74
chromosome	791247	957147	829652	787713		280	447	821	118
chromosome	791287	959834	831973	788070		3522	147	79	402
chromosome	791998	961006	835046	788076		336	62	389	55
chromosome	792492	962242	844313	788084		49	68	473	110
chromosome	792508	963702	859937	788140		147	359	99	107
chromosome	792822	964264	862290	788147		131	97	88	166
chromosome	792827	965180	866218	788154		80	593	379	1630
chromosome	793509	967397	866831	788160		78	73	611	79
chromosome	798156	969297	866933	788218		327	64	99	3772
chromosome	798805	971362	875215	788249		13375	81	6048	72
chromosome	798812	972097	875234	789218		293	56	125	70
chromosome	798822	972109	875245	792320		62	23167	112	312
chromosome	798884	981020	875252	794115		65	127	93	93
chromosome	799097	983237	875272	795224		187	61	109	137
chromosome	799105	987765	875282	795304		49	49	120	89
chromosome	799312	991006	875290	797914		60	724	225	56
chromosome	799359	994542	875304	798001		71	79	72	80
chromosome	800094	995892	875329	798049		69	79	91	76
chromosome	800741	995982	875343	798105		47	136	264	63
chromosome	800793	996042	875373	798138		113	56	81	79
chromosome	800798	996501	875389	798173		50	783	61	553
chromosome	800809	996817	875398	798199		513	75	66	57
chromosome	801391	998521	882329	798236		5485	64	751	6866
chromosome	804141	1.00365e+06	884462	801264		143	163	198	67
chromosome	804375	1.00483e+06	885503	810854		297	313	66	103
chromosome	804386	1.0051e+06	886407	812676		84	82	298	80
chromosome	805322	1.00774e+06	887155	819883		81	69	77	633
chromosome	806190	1.0109e+06	897657	819888		45	326	70	175
chromosome	807198	1.011e+06	900884	821208		484	136	237	240
chromosome	807912	1.01337e+06	901027	821594		113	54	183	347
chromosome	808723	1.01578e+06	905411	823199		555	74	65	251
chromosome	810974	1.02738e+06	905422	823420		1880	50	195	131
chromosome	811010	1.02868e+06	905853	823514		62	64	77	55
chromosome	812031	1.03192e+06	905934	823559		420	67	640	2975
chromosome	814670	1033038	906824	824074		62	55	60	1139
chromosome	814698	1.03727e+06	911297	824688		54	49	428	107
chromosome	814755	1.0373e+06	914706	825010		287	136	59	65
chromosome	814803	1042641	914856	825718		1311	49	202	189
chromosome	819888	1.04911e+06	914862	827875		80	62	2336	72
chromosome	819901	1.04985e+06	917124	829004		152	105	150	68
chromosome	821611	1.04986e+06	917280	829537		52	295	60	285
chromosome	823313	1.04987e+06	917457	829542		185	225	661	100
chromosome	825029	1.04988e+06	927952	831955		154	14936	61	378
chromosome	825488	1.05018e+06	929691	835025		4709	125	248	94
chromosome	825498	1.05155e+06	930015	835075		93	1818	2161	62
chromosome	825500	1.053e+06	930095	835075		84	370	694	63
chromosome	825507	1.06114e+06	930102	835163		52	179	144	548
chromosome	825517	1.06126e+06	933418	844900		120	61	1361	102
chromosome	825534	1.06127e+06	935422	847485		127	73	8873	61
chromosome	825536	1.06144e+06	936482	848162		119	273	87	77
chromosome	825550	1.0616e+06	936656	856330		65	386	186	3508
chromosome	826128	1062518	937351	856907		52	94	2981	116
chromosome	827218	1.06321e+06	937357	858332		95	97	243	336
chromosome	827391	1.06378e+06	937412	858470		79	51	103	733
chromosome	827912	1.06668e+06	939278	859995		308	433	125	1267
chromosome	828856	1.06673e+06	940974	861891		89	45	812	97
chromosome	829652	1.07266e+06	940980	862285		894	328	3378	1554
chromosome	831973	1.0736e+06	940980	865050		51	132	3425	104
chromosome	835046	1.07366e+06	941763	866107		1212	101	79	79
chromosome	844313	1.07368e+06	942025	868816		60	49	9259	325
chromosome	844962	1.07525e+06	942032	875197		60	9684	1322	69
chromosome	847232	1.07526e+06	943083	886390		66	95	541	474
chromosome	851239	1.07808e+06	944473	886398		51	51	248	66
chromosome	862290	1.07891e+06	944955	887254		107	153	488	393
chromosome	866218	1.08316e+06	947363	888158		293	298	293	104
chromosome	866831	1.08317e+06	949565	888222		378	64	550	175
chromosome	866934	1.08325e+06	950395	891424		54	112	68	145
chromosome	875100	1.08345e+06	951322	891564		47	2409	246	78
chromosome	875215	1.09196e+06	960044	893228		14895	197	67	121
chromosome	875233	1.09496e+06	960900	894580		79	113	231	114
chromosome	875239	1.09499e+06	960945	895053		82	407	106	116
chromosome	875245	1.09504e+06	969333	900813		141	147	1175	597
chromosome	875251	1.09505e+06	969411	904557		127	531	68	280
chromosome	875262	1.09765e+06	969935	905989		49	3054	201	235
chromosome	875272	1.09797e+06	972934	909643		80	57	59	1760
chromosome	875281	1.09817e+06	975234	911275		105	1122	63	1110
chromosome	875290	1.09818e+06	981223	911281		287	113	75	64
chromosome	875306	1.10184e+06	983218	915783		58	54	1371	152
chromosome	875330	1.10265e+06	984433	920122		92	60	221	94
chromosome	875334	1.10553e+06	987619	928679		56	48	142	571
chromosome	875343	1.10597e+06	987687	928724		516	62	71	67
chromosome	875373	1.10766e+06	988810	928813		181	226	109	96
chromosome	875381	1.10861e+06	988813	929917		47	126	175	130
chromosome	875389	1.10921e+06	996507	929935		53	5302	136	74
chromosome	875398	1.11139e+06	996669	929969		71	98	14631	2036
chromosome	875406	1.11201e+06	996678	930142		78	49	82	296
chromosome	877087	1.11498e+06	996708	933419		86	1354	171	625
chromosome	877236	1.12155e+06	998609	933646		51	225	56	207
chromosome	882329	1.12156e+06	998915	935404		368	45	79	391
chromosome	884463	1.12184e+06	999385	935511		144	214	100	1048
chromosome	886407	1.12239e+06	999392	940076		504	1542	61	74
chromosome	897657	1.12495e+06	1.00034e+06	940875		106	51	1383	536
chromosome	900884	1.12628e+06	1.00045e+06	942915		79	1219	370	171
chromosome	901027	1.12715e+06	1.00093e+06	942923		122	101	377	1690
chromosome	905422	1.13012e+06	1.0016e+06	944939		100	108	86	81
chromosome	905853	1.13654e+06	1.00206e+06	945006		70	66	169	86
chromosome	905934	1.13685e+06	1.00244e+06	952757		1234	465	376	82
chromosome	911297	1.13686e+06	1.00265e+06	955761		277	87	755	215
chromosome	914706	1.13773e+06	1.00312e+06	955842		64	189	139	1424
chromosome	914862	1.14202e+06	1.00354e+06	955959		1258	100	82	208
chromosome	917124	1.14205e+06	1.00429e+06	956298		155	109	88	170
chromosome	917457	1.14541e+06	1.00662e+06	957147		705	58	1910	149
chromosome	917967	1.14644e+06	1.00733e+06	962242		48	84	142	118
chromosome	918755	1.14802e+06	1.00972e+06	963703		58	59	563	154
chromosome	927952	1.1491e+06	1.01062e+06	967397		165	99	75	115
chromosome	928108	1.15073e+06	1.01091e+06	969297		167	107	455	114
chromosome	929691	1.15241e+06	1.01218e+06	972109		137	84	372	12338
chromosome	929982	1.15244e+06	1.01219e+06	981020		82	64	13471	89
chromosome	930015	1.15251e+06	1.01219e+06	983237		1627	66	58	83
chromosome	930095	1.15253e+06	1.01229e+06	987765		379	1450	165	62
chromosome	930102	1.15529e+06	1.01229e+06	991006		83	680	762	1589
chromosome	933417	1.15731e+06	1.01231e+06	995892		742	257	110	129
chromosome	934946	1.15801e+06	1.01233e+06	995982		56	48	164	274
chromosome	935115	1.15801e+06	1.01237e+06	995982		48	49	282	228
chromosome	935422	1.16389e+06	1.01238e+06	996042		6509	8956	88	105
chromosome	936482	1.16395e+06	1.01243e+06	996501		47	111	98	179
chromosome	936657	1.16528e+06	1.01244e+06	996818		73	313	98	93
chromosome	937351	1.16971e+06	1.01245e+06	1.0019e+06		2846	81	70	55
chromosome	937358	1.17042e+06	1.01247e+06	1.00365e+06		152	189	100	196
chromosome	939278	1.17115e+06	1.01257e+06	1.00483e+06		46	51	113	93
chromosome	940973	1.17126e+06	1.01262e+06	1.00774e+06		1177	144	118	64
chromosome	940980	1.17131e+06	1.01264e+06	1.00819e+06		2727	78	107	65
chromosome	940980	1.17152e+06	1.01264e+06	1.00823e+06		2788	147	77	60
chromosome	941086	1.17153e+06	1.01269e+06	1.0109e+06		175	86	161	350
chromosome	941763	1.17154e+06	1.01308e+06	1.011e+06		67	72	74	188
chromosome	942025	1.17154e+06	1.01309e+06	1.01337e+06		49577	109	58	140
chromosome	942033	1.17158e+06	1.01324e+06	1.01578e+06		3664	6084	58	78
chromosome	942105	1.17523e+06	1.01342e+06	1.0208e+06		125	461	63	58
chromosome	942137	1.1765e+06	1.01402e+06	1.02738e+06		75	104	60	62
chromosome	942219	1.17698e+06	1.01431e+06	1.02832e+06		72	46	177	93
chromosome	942220	1.1789e+06	1.01567e+06	1.03137e+06		63	91	74	74
chromosome	942226	1.18252e+06	1.0167e+06	1.03227e+06		66	95	76	67
chromosome	942241	1.18295e+06	1.01968e+06	1.03304e+06		52	63	62	92
chromosome	942281	1184093	1.02082e+06	1.03727e+06		71	98	98	61
chromosome	943083	1.18674e+06	1.021e+06	1.0373e+06		378	84	81	150
chromosome	944473	1.18929e+06	1.02131e+06	1.04264e+06		67	56	75	57
chromosome	944473	1.18933e+06	1.02144e+06	1.04985e+06		69	55	61	67
chromosome	944955	1.19236e+06	1.02148e+06	1.04985e+06		630	225	93	191
chromosome	945109	1.2089e+06	1.02157e+06	1.04986e+06		72	57	148	136
chromosome	947363	1.21064e+06	1.02231e+06	1.04987e+06		437	50	64	75
chromosome	949207	1.22234e+06	1.0225e+06	1.04988e+06		97	97	124	62
chromosome	949565	1.22374e+06	1.02259e+06	1.04988e+06		820	1301	58	6024
chromosome	951322	1.22403e+06	1.02345e+06	1.05018e+06		198	57	94	116
chromosome	956379	1.22406e+06	1.02431e+06	1.05155e+06		46	490	78	1345
chromosome	960044	1.22752e+06	1.02449e+06	1.053e+06		88	320	117	336
chromosome	960900	1.24166e+06	1.0245e+06	1.06114e+06		330	75	82	845
chromosome	969333	1.24655e+06	1.02472e+06	1.06126e+06		361	56	579	101
chromosome	969411	1.25126e+06	1.02606e+06	1061269		793	204	86	353
chromosome	969935	1.25267e+06	1.02608e+06	1.06144e+06		143	73	55	493
chromosome	970354	1.25484e+06	1.02612e+06	1.06148e+06		47	60	98	63
chromosome	975234	1255582	1.02623e+06	1.0616e+06		48	104	61	184
chromosome	981223	1.25767e+06	1.0271e+06	1.06252e+06		452	123	125	121
chromosome	983218	1.25776e+06	1.0271e+06	1.06321e+06		350	62	90	90
chromosome	984433	1.25786e+06	1.0273e+06	1.06378e+06		136	1920	310	69
chromosome	984906	1.25786e+06	1.02755e+06	1.06668e+06		58	74	838	150
chromosome	987619	1.26292e+06	1.0286e+06	1.06673e+06		442	227	818	84
chromosome	987687	1.26301e+06	1.02876e+06	1.07266e+06		101	557	538	311
chromosome	988813	1.26383e+06	1.03229e+06	1.0736e+06		366	53	75	167
chromosome	996507	1.26591e+06	1.03296e+06	1.07368e+06		61	1768	454	58
chromosome	996669	1.26592e+06	1.0473e+06	1.07525e+06		24623	46	1130	11774
chromosome	996679	1.26594e+06	1.04976e+06	1.07526e+06		314	2328	123	208
chromosome	996708	1.27289e+06	1.04994e+06	1.07619e+06		213	119	164	57
chromosome	996719	1.2788e+06	1.05298e+06	1.078e+06		50	96	196	95
chromosome	996798	1.28896e+06	1.05302e+06	1.07891e+06		45	354	517	454
chromosome	996841	1.28897e+06	1.05308e+06	1.08316e+06		102	312	89	435
chromosome	998636	1.29595e+06	1.0531e+06	1.08317e+06		52	454	2166	116
chromosome	999385	1.29633e+06	1.06098e+06	1.08325e+06		71	183	479	141
chromosome	1.00034e+06	1.29662e+06	1.06116e+06	1.08345e+06		82	49	518	1745
chromosome	1.00034e+06	1.29663e+06	1.06674e+06	1.08931e+06		2525	993	408	62
chromosome	1.00045e+06	1.29676e+06	1.06888e+06	1.09196e+06		395	153	434	159
chromosome	1.00093e+06	1.29805e+06	1.07004e+06	1.09496e+06		305	82	105	119
chromosome	1.00206e+06	1.29806e+06	1.07276e+06	1.09499e+06		119	536	257	724
chromosome	1.00244e+06	1.30074e+06	1.08318e+06	1.09503e+06		308	103	296	132
chromosome	1.00265e+06	1.30087e+06	1.09179e+06	1.09504e+06		2294	63	85	155
chromosome	1.00312e+06	1.30087e+06	1.09183e+06	1.09505e+06		123	307	78	61
chromosome	1.00354e+06	1.30107e+06	1.09192e+06	1.09505e+06		82	96	65	839
chromosome	1004774	1.30674e+06	1.09205e+06	1.09765e+06		61	114	622	2336
chromosome	1.00526e+06	1.30777e+06	1.09206e+06	1.09797e+06		101	75	62	77
chromosome	1.00661e+06	1.3093e+06	1.09207e+06	1.09817e+06		55	49	97	1026
chromosome	1.00662e+06	1.30932e+06	1.09487e+06	1.09818e+06		6789	124	72	101
chromosome	1.00696e+06	1.30946e+06	1.09489e+06	1.10085e+06		49	2838	108	63
chromosome	1.00722e+06	1.30947e+06	1.09519e+06	1.10184e+06		145	73	252	91
chromosome	1.00733e+06	1.30969e+06	1.09747e+06	1.10766e+06		189	190	66	461
chromosome	1.00972e+06	1.31206e+06	1.09931e+06	1.10856e+06		499	261	79	75
chromosome	1.01062e+06	1.31219e+06	1.10083e+06	1.10861e+06		98	55	59	236
chromosome	1.01091e+06	1.32032e+06	1.10334e+06	1.10921e+06		1202	46	264	5960
chromosome	1.01092e+06	1.3205e+06	1.10558e+06	1.11139e+06		64	2588	59	109
chromosome	1.01159e+06	1.32197e+06	1.10564e+06	1.11498e+06		86	47	173	973
chromosome	1.01165e+06	1.3253e+06	1.10912e+06	1.12155e+06		76	60	282	115
chromosome	1.01217e+06	1.3254e+06	1.10923e+06	1.12184e+06		105	164	63	333
chromosome	1.01218e+06	1.3268e+06	1.11142e+06	1.12239e+06		660	108	113	233
chromosome	1.01219e+06	1.32731e+06	1.11467e+06	1124947		26973	60	4027	62
chromosome	1.01229e+06	1.32773e+06	1.11468e+06	1.12615e+06		156	49	466	109
chromosome	1.01229e+06	1.33174e+06	1.11469e+06	1.12616e+06		877	136	402	76
chromosome	1.01231e+06	1.33223e+06	1.11469e+06	1.12628e+06		81	585	107	421
chromosome	1.01233e+06	1.33279e+06	1.1147e+06	1.12715e+06		97	162	117	58
chromosome	1.01237e+06	1.33333e+06	1.11471e+06	1.13654e+06		651	188	78	112
chromosome	1.01238e+06	1.33417e+06	1.11472e+06	1.13685e+06		145	605	60	422
chromosome	1.01243e+06	1.33632e+06	1.11473e+06	1.13773e+06		171	1413	67	445
chromosome	1.01244e+06	1.33632e+06	1.11523e+06	1.14205e+06		180	99	100	111
chromosome	1.01244e+06	1.3364e+06	1.11527e+06	1.14285e+06		186	68	66	86
chromosome	1.01245e+06	1.3364e+06	1.11529e+06	1.14541e+06		59	48	415	69
chromosome	1.01247e+06	1.33652e+06	1.11529e+06	1.14644e+06		98	693	384	179
chromosome	1.01251e+06	1.33653e+06	1.1153e+06	1.1491e+06		51	1616	78	90
chromosome	1.01252e+06	1.33654e+06	1.1158e+06	1.15073e+06		46	64	67	99
chromosome	1.01254e+06	1.33661e+06	1.11657e+06	1.15241e+06		60	7282	164	107
chromosome	1.01255e+06	1.33662e+06	1.11708e+06	1.15244e+06		64	60	61	285
chromosome	1.01256e+06	1.33778e+06	1.11708e+06	1.15251e+06		67	849	66	157
chromosome	1.01257e+06	1.33838e+06	1.118e+06	1.15253e+06		97	57	89	1575
chromosome	1.01257e+06	1.33843e+06	1.12637e+06	1.15254e+06		112	70	92	60
chromosome	1.01257e+06	1.33845e+06	1.13002e+06	1.15529e+06		109	66	528	1021
chromosome	1.01262e+06	1.34033e+06	1.1301e+06	1.15731e+06		153	54	968	480
chromosome	1012637	1.34339e+06	1.13012e+06	1.15801e+06		161	276	288	144
chromosome	1.0127e+06	1.34345e+06	1.13014e+06	1.16381e+06		157	46	450	83
chromosome	1.01297e+06	1.35555e+06	1.13019e+06	1.16389e+06		48	2434	95	7240
chromosome	1.01308e+06	1.35954e+06	1.13105e+06	1.16395e+06		89	51	86	68
chromosome	1.01313e+06	1.36241e+06	1.13139e+06	1.16528e+06		54	81	87	234
chromosome	1.01314e+06	1.36323e+06	1.137e+06	1.16971e+06		66	78	65	73
chromosome	1.01324e+06	1.36335e+06	1.137e+06	1.17042e+06		56	141	573	258
chromosome	1.0134e+06	1.36442e+06	1.13895e+06	1.17126e+06		61	120	586	55
chromosome	1.01345e+06	1.365e+06	1.13974e+06	1.17152e+06		56	293	169	186
chromosome	1.01346e+06	1.36553e+06	1.14229e+06	1.17152e+06		54	80	248	186
chromosome	1013503	1.36554e+06	1.14346e+06	1.17158e+06		46	866	3922	1667
chromosome	1.01369e+06	1.36562e+06	1.14532e+06	1.175e+06		49	64	3102	57
chromosome	1.01385e+06	1.36593e+06	1.14804e+06	1.17523e+06		47	139	221	294
chromosome	1.01402e+06	1.36613e+06	1.1484e+06	1.1765e+06		74	76	67	74
chromosome	1.01428e+06	1.37277e+06	1.14982e+06	1.17698e+06		55	56	961	121
chromosome	1.01431e+06	1.37278e+06	1.15518e+06	1.18252e+06		112	294	1807	70
chromosome	1.01567e+06	1.37373e+06	1.1574e+06	1.18295e+06		81	1193	803	70
chromosome	1.0158e+06	1381778	1.15787e+06	1.18929e+06		59	67	367	55
chromosome	1.0167e+06	1.38326e+06	1.15828e+06	1.19236e+06		50	293	74	206
chromosome	1.02148e+06	1.38335e+06	1.15897e+06	1.2089e+06		62	67	283	68
chromosome	1.02157e+06	1.38449e+06	1.16036e+06	1.21064e+06		118	49	2766	87
chromosome	1.0225e+06	1.39332e+06	1.16039e+06	1.22129e+06		77	150	83	57
chromosome	1.02431e+06	1.39335e+06	1.1609e+06	1.22234e+06		45	470	791	130
chromosome	1.0245e+06	1.39475e+06	1.16345e+06	1.22374e+06		72	63	67	399
chromosome	1.0245e+06	1.39547e+06	1.16399e+06	1.22403e+06		64	151	199	80
chromosome	1.02472e+06	1.39577e+06	1.16504e+06	1.22406e+06		304	95	574	717
chromosome	1.02612e+06	1.39609e+06	1.16516e+06	1.22752e+06		51	104	1916	120
chromosome	1.02623e+06	1.39734e+06	1.1652e+06	1.24166e+06		47	254	166	57
chromosome	1.0273e+06	1.39822e+06	1.1653e+06	1.25126e+06		127	234	411	347
chromosome	1.02755e+06	1.39961e+06	1.17125e+06	1.25267e+06		1060	2890	888	130
chromosome	1.0286e+06	1.41245e+06	1.1723e+06	1.25484e+06		630	69	667	103
chromosome	1.02876e+06	1.41476e+06	1.17275e+06	1.25558e+06		249	110	169	109
chromosome	1.03229e+06	1.41501e+06	1.17289e+06	1.25767e+06		144	48	223	173
chromosome	1.03296e+06	1.41548e+06	1.17503e+06	1.25786e+06		1388	1589	77	1289
chromosome	1.04344e+06	1418552	1.1765e+06	1.26292e+06		66	94	1092	120
chromosome	1.0473e+06	1.41916e+06	1.17661e+06	1.26301e+06		857	69	3898	794
chromosome	1.04976e+06	1.41927e+06	1.17716e+06	1.26591e+06		203	692	149	2793
chromosome	1.04994e+06	1.42031e+06	1.17854e+06	1.26592e+06		406	403	115	64
chromosome	1.05298e+06	1.42042e+06	1.17868e+06	1.26594e+06		142	48	81	923
chromosome	1.05302e+06	1.42127e+06	1.17898e+06	1.27019e+06		500	502	1246	56
chromosome	1.05308e+06	1.4214e+06	1.18159e+06	1.271e+06		161	165	289	80
chromosome	1.0531e+06	1.42167e+06	1.18183e+06	1.27289e+06		1870	401	68	125
chromosome	1.05421e+06	1.42251e+06	1.18297e+06	1.28892e+06		277	66	740	71
chromosome	1.06098e+06	1.42282e+06	1.183e+06	1.28896e+06		294	208	451	1204
chromosome	1.06116e+06	1.42468e+06	1.183e+06	1.28897e+06		384	116	2729	651
chromosome	1.06674e+06	1.42758e+06	1.18374e+06	1.29633e+06		254	72	98	284
chromosome	1.06888e+06	1.42783e+06	1.19112e+06	1.29663e+06		228	132	107	2375
chromosome	1.07004e+06	1.42873e+06	1.19311e+06	1.29676e+06		45	141	553	277
chromosome	1.07106e+06	1.43138e+06	1.19378e+06	1.29805e+06		60	477	93	89
chromosome	1.07276e+06	1.43154e+06	1.19487e+06	1.29806e+06		767	152	587	118
chromosome	1.08318e+06	1.43283e+06	1.20142e+06	1.30087e+06		442	231	62	85
chromosome	1.09179e+06	1435598	1.21749e+06	1.30107e+06		64	60	89	117
chromosome	1.09205e+06	1.43803e+06	1.22849e+06	1304517		589	277	55	96
chromosome	1.09487e+06	1.43998e+06	1.23328e+06	1.30674e+06		86	50	230	1217
chromosome	1.09489e+06	1.46059e+06	1.23763e+06	1.30777e+06		122	48	222	68
chromosome	1.09659e+06	1.4606e+06	1.24177e+06	1.30932e+06		45	50	3694	179
chromosome	1.09747e+06	1.46098e+06	1.24187e+06	1.30946e+06		46	117	68	2746
chromosome	1.09824e+06	1.46098e+06	1.24234e+06	1.30969e+06		53	122	597	227
chromosome	1.09931e+06	1.46168e+06	1.24509e+06	1.31206e+06		594	66	108	75
chromosome	1.10083e+06	1.4618e+06	1.2451e+06	1.32019e+06		60	1131	1785	62
chromosome	1.10334e+06	1.4618e+06	1.25786e+06	1.32032e+06		283	1670	97	68
chromosome	1.10558e+06	1.46195e+06	1.25794e+06	1.3205e+06		572	231	122	1107
chromosome	1.10564e+06	1.4622e+06	1.2585e+06	1.3253e+06		552	409	559	92
chromosome	1.10912e+06	1.46422e+06	1.25893e+06	1.3254e+06		197	460	76	524
chromosome	1.11142e+06	1.46423e+06	1.26066e+06	1.3268e+06		153	68	505	95
chromosome	1.11201e+06	1.46622e+06	1.26299e+06	1.32949e+06		71	98	611	70
chromosome	1.11467e+06	1.46873e+06	1.26579e+06	1.33174e+06		933	108	76	148
chromosome	1.11468e+06	1.47077e+06	1.26593e+06	1.33223e+06		106	52	191	523
chromosome	1.11469e+06	1.47699e+06	1.26595e+06	1.33279e+06		69	95	610	192
chromosome	1.11469e+06	1.4798e+06	1.26814e+06	1.33417e+06		58	45	153	1172
chromosome	1.1147e+06	1.49533e+06	1.26959e+06	1.33632e+06		55	178	131	915
chromosome	1114707	1.49734e+06	1.2696e+06	1.33632e+06		50	413	20228	64
chromosome	1.11529e+06	1.49844e+06	1.26968e+06	1.33652e+06		56	183	131	475
chromosome	1.12637e+06	1.50165e+06	1.26969e+06	1.33653e+06		262	415	188	1250
chromosome	1.13002e+06	1.50342e+06	1.2697e+06	1.33661e+06		702	64	67	7987
chromosome	1.1301e+06	1.50398e+06	1.2697e+06	1.33778e+06		321	186	66	1362
chromosome	1.13012e+06	1.50526e+06	1.27003e+06	1.33838e+06		122	46	66	108
chromosome	1.13014e+06	1.50699e+06	1.27008e+06	1338427		911	99	77	65
chromosome	1.13019e+06	1.50709e+06	1.27159e+06	1.33845e+06		112	114	108	62
chromosome	1.13695e+06	1.50907e+06	1.27183e+06	1.34339e+06		72	1992	4483	65
chromosome	1136995	1.50912e+06	1.27204e+06	1.34345e+06		78	1653	73	104
chromosome	1.137e+06	1.51405e+06	1.27205e+06	1.35555e+06		419	57	75	306
chromosome	1.13791e+06	1.51439e+06	1.27213e+06	1.35954e+06		111	71	75	168
chromosome	1.13895e+06	1.51683e+06	1.27255e+06	1.36241e+06		402	267	312	84
chromosome	1.13934e+06	1.51961e+06	1.27255e+06	1.36304e+06		56	75	116	55
chromosome	1.13974e+06	1.53141e+06	1.27261e+06	1.36323e+06		124	64	55	84
chromosome	1.14061e+06	1.53153e+06	1.27277e+06	1.36335e+06		45	82	231	226
chromosome	1.14229e+06	1.53912e+06	1.27298e+06	1.36442e+06		152	184	58	144
chromosome	1.14346e+06	1.5393e+06	1.27299e+06	1.365e+06		1975	438	62	618
chromosome	1.14532e+06	1.54015e+06	1.27303e+06	1365531		5063	2521	101	94
chromosome	1.14535e+06	1.54524e+06	1.27303e+06	1.36554e+06		50	72	145	1192
chromosome	1.14544e+06	1.55472e+06	1.27304e+06	1.36593e+06		64	71	81	123
chromosome	1.14545e+06	1.55597e+06	1.27343e+06	1.36613e+06		73	740	220	131
chromosome	1.1469e+06	1.55637e+06	1.27408e+06	1.37278e+06		45	63	55	145
chromosome	1.14804e+06	1.55926e+06	1.27546e+06	1.37373e+06		351	50	57	1497
chromosome	1.1484e+06	1.56103e+06	1.27697e+06	1381778		66	106	109	82
chromosome	1.14982e+06	1.56132e+06	1.27698e+06	1.38326e+06		2552	126	13041	482
chromosome	1.15253e+06	1.56578e+06	1.27767e+06	1.38335e+06		66	47	522	71
chromosome	1.15518e+06	1.56702e+06	1.27823e+06	1.38449e+06		1143	50	3673	153
chromosome	1.1574e+06	1.56737e+06	1.27845e+06	1.38602e+06		409	47	289	68
chromosome	1.15787e+06	1.56768e+06	1.27845e+06	1.39332e+06		204	177	317	112
chromosome	1.15897e+06	1.56817e+06	1.27941e+06	1.39335e+06		379	49	61	736
chromosome	1.16036e+06	1569109	1.28414e+06	1.39547e+06		6493	85	133	114
chromosome	1.16039e+06	1.57117e+06	1.28909e+06	1.39734e+06		134	114	87	222
chromosome	1.1609e+06	1.57166e+06	1.29669e+06	1.39822e+06		415	171	99	356
chromosome	1.16393e+06	1.57183e+06	1.29815e+06	1.39961e+06		54	161	165	2729
chromosome	1163988	1.57341e+06	1.29992e+06	1.40606e+06		52	229	77	79
chromosome	1.164e+06	1.57392e+06	1.30041e+06	1.41548e+06		66	144	67	104
chromosome	1.16504e+06	1.57504e+06	1.30109e+06	1.41855e+06		413	90	2136	99
chromosome	1.16516e+06	1.57877e+06	1.3067e+06	1.41927e+06		1740	263	128	390
chromosome	1.1652e+06	1.57949e+06	1.30676e+06	1.42031e+06		85	571	107	603
chromosome	1.16523e+06	1.58041e+06	1.30779e+06	1.42042e+06		101	1233	96	108
chromosome	1.1653e+06	1.58142e+06	1.31201e+06	1421152		468	71	55	55
chromosome	1.17125e+06	1.58189e+06	1.31227e+06	1.42127e+06		681	179	1714	806
chromosome	1.1723e+06	1.58451e+06	1.31328e+06	1.42167e+06		429	50	63	665
chromosome	1172746	1.58543e+06	1.31345e+06	1.42251e+06		262	54	120	114
chromosome	1.17289e+06	1.58946e+06	1.31401e+06	1.42282e+06		155	49	93	269
chromosome	1.1749e+06	1.59229e+06	1.31531e+06	1.42468e+06		71	46	259	188
chromosome	1.17503e+06	1.59257e+06	1.31932e+06	1.42783e+06		60	202	74	63
chromosome	1.1765e+06	1.59258e+06	1.32073e+06	1.42846e+06		3852	63	574	63
chromosome	1.17661e+06	1.59309e+06	1.32075e+06	1.42873e+06		3152	75	96	125
chromosome	1.17716e+06	1.59342e+06	1.32176e+06	1.43138e+06		74	169	163	84
chromosome	1.17854e+06	1.59395e+06	1.32328e+06	1.43154e+06		74	62	192	425
chromosome	1.17868e+06	1.59396e+06	1.32558e+06	1.43283e+06		159	143	988	325
chromosome	1.17898e+06	1594004	1.33483e+06	1.4356e+06		11299	50	102	97
chromosome	1.17911e+06	1.59401e+06	1.34598e+06	1.43803e+06		54	87	411	152
chromosome	1.17915e+06	1.59404e+06	1.34605e+06	1.46059e+06		100	104	56	64
chromosome	1.18159e+06	1.59408e+06	1.34777e+06	1.46098e+06		1498	48	491	209
chromosome	1.18183e+06	1.59409e+06	1.34866e+06	1.46161e+06		51	49	100	57
chromosome	1.18296e+06	1.5941e+06	1.35092e+06	1.4618e+06		48	73	729	403
chromosome	1.18297e+06	1.59412e+06	1.35099e+06	1.4618e+06		3096	52	429	624
chromosome	1.183e+06	1.59428e+06	1.35132e+06	1.46195e+06		337	64	57	580
chromosome	1.183e+06	1.59439e+06	1.3557e+06	1.4622e+06		2429	53	353	831
chromosome	1.18316e+06	1.5944e+06	1.36253e+06	1.46422e+06		215	62	120	409
chromosome	1.18374e+06	1.5944e+06	1.36592e+06	1.46423e+06		83	57	274	75
chromosome	1.18575e+06	1.59444e+06	1.36603e+06	1.46435e+06		121	146	90	67
chromosome	1.19112e+06	1.59447e+06	1.37678e+06	1.46622e+06		118	61	71	115
chromosome	1.19311e+06	1.5945e+06	1.38378e+06	1.46873e+06		704	67	412	135
chromosome	1.20374e+06	1.59457e+06	1.38548e+06	1.49007e+06		61	52	646	80
chromosome	1.21749e+06	1.5946e+06	1.38551e+06	1.49533e+06		62	59	427	316
chromosome	1.23328e+06	1.59462e+06	1.38812e+06	1.49596e+06		138	62	198	74
chromosome	1.23763e+06	1.59464e+06	1.38852e+06	1.49734e+06		98	82	1212	598
chromosome	1.24177e+06	1.59476e+06	1.39383e+06	1.49784e+06		3349	48	85	56
chromosome	1.24234e+06	1.59481e+06	1.39672e+06	1.49844e+06		1724	80	168	68
chromosome	1.24509e+06	1.59482e+06	1.39674e+06	1.50165e+06		59	123	91	246
chromosome	1.2451e+06	1.59482e+06	1.39901e+06	1.50342e+06		2084	71	71	74
chromosome	1.25786e+06	1.59484e+06	1.40085e+06	1.50398e+06		210	47	1439	225
chromosome	1.25794e+06	1.59485e+06	1.40511e+06	1.50424e+06		237	67	120	65
chromosome	1.2585e+06	1.59486e+06	1.4062e+06	1.50526e+06		467	48	72	73
chromosome	1.26066e+06	1.59495e+06	1.41096e+06	1.50699e+06		307	191	124	230
chromosome	1.26299e+06	1.59495e+06	1.41763e+06	1.50774e+06		919	281	1521	65
chromosome	1.26482e+06	1.59496e+06	1.41769e+06	1.50907e+06		87	163	55	462
chromosome	1.26568e+06	1.59497e+06	1.41821e+06	1.50912e+06		48	110	135	619
chromosome	1.26579e+06	1.59499e+06	1.42033e+06	1.51439e+06		54	58	839	76
chromosome	1.26593e+06	1.59499e+06	1.42039e+06	1.51683e+06		99	55	233	55
chromosome	1.26595e+06	1.595e+06	1.42044e+06	1.51961e+06		802	87	1339	90
chromosome	1.26814e+06	1.59507e+06	1425402	1.53153e+06		64	56	67	110
chromosome	1.2696e+06	1.59507e+06	1.42655e+06	1.53912e+06		37348	68	69	77
chromosome	1.26968e+06	1.59512e+06	1.42761e+06	1.5393e+06		127	108	55	405
chromosome	1.26969e+06	1.59513e+06	1.42911e+06	1.54015e+06		182	102	57	8625
chromosome	1.2697e+06	1.59522e+06	1.43049e+06	1.54524e+06		64	2426	64	103
chromosome	1.2697e+06	1.60014e+06	1.43076e+06	1.55472e+06		67	167	491	170
chromosome	1.26992e+06	1.60353e+06	1.43086e+06	1.55597e+06		98	898	151	642
chromosome	1.27003e+06	1.61067e+06	1431009	1.55636e+06		414	67	92	90
chromosome	1.27008e+06	1.61097e+06	1.43135e+06	1.55926e+06		63	74	305	89
chromosome	1.27159e+06	1.6134e+06	1.43334e+06	1.55926e+06		81	46	136	90
chromosome	1.27182e+06	1.61574e+06	1.43715e+06	1.56103e+06		3766	138	64	223
chromosome	1.272e+06	1.61673e+06	1.43805e+06	1.5643e+06		47	49	208	58
chromosome	1.27205e+06	1.61791e+06	1.44e+06	1.56578e+06		74	74	499	72
chromosome	1.27205e+06	1.62035e+06	1.44068e+06	1.56702e+06		47	58	1709	55
chromosome	1.27213e+06	1.62191e+06	1.44077e+06	1.56768e+06		75	1865	91	405
chromosome	1.27255e+06	1.62228e+06	1.44102e+06	1.56911e+06		276	90	368	109
chromosome	1.27255e+06	1.62375e+06	1.44158e+06	1.57117e+06		160	315	185	247
chromosome	1.27261e+06	1.62471e+06	1.44168e+06	1.57149e+06		48	322	66	71
chromosome	1.27277e+06	1.62543e+06	1.44172e+06	1.57166e+06		188	50	544	67
chromosome	1.27304e+06	1.62564e+06	1.44264e+06	1.57183e+06		68	49	102	243
chromosome	1.27304e+06	1626416	1.44288e+06	1.57341e+06		62	199	2061	95
chromosome	1.27343e+06	1.6265e+06	1.44413e+06	1.57504e+06		116	157	597	206
chromosome	1.27697e+06	1.62828e+06	1.4607e+06	1.57877e+06		161	86	1542	179
chromosome	1.27698e+06	1.62942e+06	1.46084e+06	1.57905e+06		10499	69	66	198
chromosome	1.27718e+06	1.62942e+06	1.46091e+06	1.57949e+06		57	78	153	343
chromosome	1.27718e+06	1.62945e+06	1.46107e+06	1.58041e+06		53	117	128	547
chromosome	1.27744e+06	1.62981e+06	1.46164e+06	1.58189e+06		51	60	917	159
chromosome	1.27767e+06	1.62984e+06	1.46263e+06	1.59229e+06		2437	33272	68	60
chromosome	1.27823e+06	1.62985e+06	1.46418e+06	1.59257e+06		3051	438	1448	129
chromosome	1.27836e+06	1.63062e+06	1.46424e+06	1.59258e+06		55	83	107	98
chromosome	1.27845e+06	1.63088e+06	1.46485e+06	1.59266e+06		2972	394	80	59
chromosome	1.27941e+06	1.6309e+06	1.46611e+06	1.59309e+06		135	1971	1263	108
chromosome	1.28414e+06	1.63371e+06	1.46626e+06	1.59342e+06		126	121	91	178
chromosome	1.28957e+06	1.63773e+06	1.46755e+06	1.59395e+06		237	503	57	82
chromosome	1.29665e+06	1.64003e+06	1.46822e+06	1.59396e+06		61	96	56	142
chromosome	1.29669e+06	1.64041e+06	1.4686e+06	1.59397e+06		57	187	1744	55
chromosome	1.29815e+06	1.64418e+06	1.46904e+06	1.594e+06		541	192	95	69
chromosome	1.30109e+06	1.64724e+06	1.4691e+06	1.59401e+06		1916	105	286	112
chromosome	1.3067e+06	1.64919e+06	1.46919e+06	1.59401e+06		54	95	167	116
chromosome	1.30676e+06	1.65266e+06	1.4715e+06	1.59404e+06		53	47	437	146
chromosome	1.31227e+06	1.65386e+06	1.47272e+06	1.59408e+06		2214	100	69	73
chromosome	1.31345e+06	1.65672e+06	1.47347e+06	1.59408e+06		82	87	71	73
chromosome	1.31401e+06	1.66066e+06	1.47464e+06	1.59409e+06		94	49	71	80
chromosome	1.3143e+06	1.66731e+06	1.48515e+06	1.5941e+06		51	60	167	86
chromosome	1.31531e+06	1.66867e+06	1.48928e+06	1.59411e+06		406	48	8219	69
chromosome	1.31932e+06	1.6687e+06	1.49144e+06	1.59412e+06		49	105	154	73
chromosome	1.32073e+06	1.6703e+06	1.49364e+06	1.59428e+06		951	72	89	83
chromosome	1.32075e+06	1689287	1.49675e+06	1.5944e+06		55	66	95	59
chromosome	1.32176e+06	1.68998e+06	1.49681e+06	1.5944e+06		486	45	74	94
chromosome	1.32327e+06	1.69066e+06	1.49853e+06	1.59444e+06		56	56	440	122
chromosome	1.32328e+06	1.6958e+06	1.49895e+06	1.59447e+06		270	60	570	93
chromosome	1.32558e+06	1.69704e+06	1.50166e+06	1.5945e+06		1294	287	512	60
chromosome	1.3287e+06	1.70296e+06	1.504e+06	1.59454e+06		48	489	309	67
chromosome	1334831	1.70479e+06	1.50414e+06	1.59457e+06		59	67	651	75
chromosome	1.34059e+06	1710106	1.50899e+06	1.5946e+06		48	54	837	87
chromosome	1.34349e+06	1.71124e+06	1.50919e+06	1.59462e+06		81	201	258	93
chromosome	1.34598e+06	1.71336e+06	1.51426e+06	1.59463e+06		1437	116	323	83
chromosome	1.34605e+06	1.71372e+06	1.51697e+06	1.59464e+06		79	55	247	121
chromosome	1.34777e+06	1.71403e+06	1.52726e+06	1.59471e+06		298	224	550	55
chromosome	1.35092e+06	1.71473e+06	1.52895e+06	1.59476e+06		771	108	133	58
chromosome	1.35099e+06	1.71613e+06	1.53352e+06	1.5948e+06		4548	126	1229	62
chromosome	1.35132e+06	1.72824e+06	1.54038e+06	1.59481e+06		91	64	517	84
chromosome	1.35229e+06	1.73229e+06	1.54297e+06	1.59481e+06		97	56	86	156
chromosome	1.3557e+06	1.73702e+06	1.54401e+06	1.59482e+06		279	236	325	114
chromosome	1.36253e+06	1.73942e+06	1.54691e+06	1.59484e+06		117	186	259	66
chromosome	1.36592e+06	1.74206e+06	1.54953e+06	1.59485e+06		163	127	149	73
chromosome	1.37678e+06	1.74825e+06	1.54958e+06	1.59486e+06		48	93	57	80
chromosome	1.38378e+06	1.75649e+06	1.55611e+06	1.59494e+06		300	913	11262	57
chromosome	1.38548e+06	1762070	1.55616e+06	1.59495e+06		383	110	82	279
chromosome	1.38551e+06	1.76476e+06	1.55617e+06	1.59496e+06		349	82	98	315
chromosome	1.38812e+06	1.76482e+06	1.55749e+06	1.59496e+06		50	180	1323	204
chromosome	1.38852e+06	1.76681e+06	1.55829e+06	1.59497e+06		796	65	143	133
chromosome	1.39383e+06	1.76976e+06	1.55832e+06	1.59499e+06		60	66	131	103
chromosome	1.39398e+06	1.77162e+06	1.55918e+06	1.59499e+06		52	51	126	105
chromosome	1.39672e+06	1.77327e+06	1.56112e+06	1.595e+06		82	73	1524	153
chromosome	1398875	1.77505e+06	1.56169e+06	1.59501e+06		54	58	70	55
chromosome	1399012	1.77527e+06	1.56189e+06	1.59506e+06		46	148	81	82
chromosome	1.39966e+06	1.77529e+06	1.56262e+06	1.59507e+06		93	183	314	134
chromosome	1.39998e+06	1.7753e+06	1.56278e+06	1.59509e+06		50	107	82	60
chromosome	1.40085e+06	1.77533e+06	1.56323e+06	1.59511e+06		1283	272	222	58
chromosome	1.40511e+06	1.77534e+06	1.56398e+06	1.59512e+06		71	45	86	211
chromosome	1.4062e+06	1.77535e+06	1.56399e+06	1.59513e+06		75	186	2331	95
chromosome	1.41096e+06	1.77535e+06	1.564e+06	1.59522e+06		58	133	78	3694
chromosome	1.41676e+06	1.77537e+06	1.56432e+06	1.60014e+06		57	138	65	226
chromosome	1.41763e+06	1.77537e+06	1.56572e+06	1.60353e+06		1201	131	122	1270
chromosome	1.41821e+06	1.77538e+06	1.56586e+06	1.61067e+06		304	161	61	92
chromosome	1.41925e+06	1.77539e+06	1.56586e+06	1.61097e+06		154	328	119	195
chromosome	1.42033e+06	1.77544e+06	1.5661e+06	1.61268e+06		304	49	103	69
chromosome	1.42039e+06	1.77545e+06	1.56618e+06	1.61325e+06		168	19767	218	83
chromosome	1.42044e+06	1.77609e+06	1.56704e+06	1.6134e+06		2449	71	290	139
chromosome	1.4254e+06	1.77794e+06	1.56704e+06	1.61574e+06		77	63	292	206
chromosome	1.42655e+06	1.78354e+06	1.5677e+06	1.61791e+06		84	239	288	59
chromosome	1.42761e+06	1.78641e+06	1.56795e+06	1.62035e+06		69	56	75	62
chromosome	1.42911e+06	1.79183e+06	1.56885e+06	1.62191e+06		56	118	63	1179
chromosome	1.43002e+06	1.79431e+06	1.56946e+06	1.62228e+06		80	2121	211	141
chromosome	1.43049e+06	1.79558e+06	1.56967e+06	1.62279e+06		183	72	197	68
chromosome	1.43076e+06	1.79581e+06	1.57132e+06	1.62376e+06		288	348	328	398
chromosome	1.43086e+06	1.79678e+06	1.57145e+06	1.62471e+06		100	58	72	488
chromosome	1.43101e+06	1.79848e+06	1.57394e+06	1625434		85	51	164	66
chromosome	1.43135e+06	1.79881e+06	1.57405e+06	1.62564e+06		259	48	68	66
chromosome	1.4314e+06	1.79932e+06	1.57409e+06	1.62642e+06		53	94	66	82
chromosome	1.43145e+06	1.80076e+06	1.57462e+06	1.6265e+06		45	724	94	490
chromosome	1.43334e+06	1.80185e+06	1.57505e+06	1.62828e+06		60	61	80	139
chromosome	1.4345e+06	1.80214e+06	1.57513e+06	1.62942e+06		125	120	109	120
chromosome	1.43715e+06	1.80253e+06	1.5763e+06	1.62942e+06		51	69	55	89
chromosome	1.43805e+06	1.80489e+06	1.57654e+06	1.62981e+06		675	73	691	130
chromosome	1.44e+06	1.80869e+06	1.57709e+06	1.62983e+06		1242	50	165	56
chromosome	1.44068e+06	1.81078e+06	1.57835e+06	1.62984e+06		1603	52	67	48647
chromosome	1.44076e+06	1.81611e+06	1.57877e+06	1.62985e+06		136	127	144	441
chromosome	1.44102e+06	1.8177e+06	1.57889e+06	1.63062e+06		308	82	144	60
chromosome	1.44158e+06	1.82595e+06	1.58039e+06	1.63088e+06		119	192	173	1172
chromosome	1.44168e+06	1.82723e+06	1.58149e+06	1.6309e+06		96	89	2784	1106
chromosome	1.44172e+06	1.82817e+06	1.58149e+06	1.63371e+06		835	77	207	224
chromosome	1.44194e+06	1.82893e+06	1.58278e+06	1.63398e+06		153	141	71	92
chromosome	1.44255e+06	1.82947e+06	1.58299e+06	1.63773e+06		46	95	60	115
chromosome	1.44264e+06	1.83045e+06	1.58419e+06	1.64003e+06		124	127	128	66
chromosome	1.44288e+06	1.83628e+06	1.58705e+06	1.64041e+06		1890	45	246	139
chromosome	1.44413e+06	1.83896e+06	1.59138e+06	1.64724e+06		379	49	173	122
chromosome	1.44697e+06	1.84952e+06	1.60017e+06	1.64919e+06		47	122	1093	97
chromosome	1.44795e+06	1856464	1.60064e+06	1.65386e+06		49	365	60	72
chromosome	1460696	1.85757e+06	1.6009e+06	1.65672e+06		45	114	144	116
chromosome	1.4607e+06	1.85982e+06	1.60092e+06	1666587		1199	186	69	58
chromosome	1.46084e+06	1.8728e+06	1.60277e+06	1.66716e+06		74	57	143	93
chromosome	1.46091e+06	1.87352e+06	1.60575e+06	1.66731e+06		137	76	56	134
chromosome	1.46107e+06	1.87772e+06	1.60577e+06	1.66866e+06		52	62	55	72
chromosome	1.46109e+06	1.88829e+06	1.61142e+06	1.6687e+06		52	12402	133	115
chromosome	1.46164e+06	1888877	1.61319e+06	1670298		785	45	495	103
chromosome	1.46418e+06	1.88961e+06	1.61328e+06	1.68737e+06		914	66	66	66
chromosome	1.46424e+06	1.89367e+06	1.61406e+06	1.68929e+06		75	339	64	101
chromosome	1464847	1.89468e+06	1.61631e+06	1.68998e+06		68	104	111	83
chromosome	1.46611e+06	1.90058e+06	1.61903e+06	1.69065e+06		718	99	632	108
chromosome	1.46626e+06	1.90192e+06	1.62198e+06	1694748		229	243	71	55
chromosome	1.4686e+06	1.90206e+06	1.62199e+06	1.6958e+06		1943	54	1798	99
chromosome	1.46904e+06	1.90245e+06	1.6223e+06	1.69704e+06		101	60	69	130
chromosome	1.4691e+06	1.90274e+06	1.62231e+06	1.70296e+06		229	56	69	260
chromosome	1.46919e+06	1.90431e+06	1.62237e+06	1.70479e+06		80	246	56	58
chromosome	1.4715e+06	1.90675e+06	1.62304e+06	1.71011e+06		223	61	113	70
chromosome	1.47272e+06	1.9081e+06	1.62419e+06	1.71124e+06		328	62	80	556
chromosome	1.47347e+06	1.91129e+06	1.62427e+06	1.71336e+06		94	98	494	238
chromosome	1.47391e+06	1.91481e+06	1.6245e+06	1.71403e+06		66	229	128	447
chromosome	1.48928e+06	1.9171e+06	1.62473e+06	1.71473e+06		899	77	647	126
chromosome	1.49144e+06	1.91865e+06	1.6263e+06	1.71613e+06		156	120	130	174
chromosome	1.49675e+06	1.91906e+06	1.62645e+06	1.72824e+06		106	84	109	68
chromosome	1.49681e+06	1.92349e+06	1.62702e+06	1.73229e+06		97	284	62	75
chromosome	1.49853e+06	1.92894e+06	1.63095e+06	1.73689e+06		91	124	60	61
chromosome	1.49895e+06	1.93115e+06	1.63535e+06	1.73702e+06		504	234	98	227
chromosome	1.50166e+06	1.93121e+06	1.63933e+06	1.73942e+06		396	305	68	81
chromosome	1.504e+06	1.93121e+06	1640270	1.74206e+06		192	51	227	180
chromosome	1.50415e+06	1.93125e+06	1.64397e+06	1.74825e+06		915	50	4275	142
chromosome	1.50899e+06	1.94367e+06	1.64405e+06	1.75383e+06		1201	51	78	94
chromosome	1.50919e+06	1.94824e+06	1.64458e+06	1.76207e+06		235	722	94	216
chromosome	1.50919e+06	1.96535e+06	1.64483e+06	1.76476e+06		59	185	87	89
chromosome	1.51426e+06	1.96631e+06	1.64606e+06	1.76482e+06		737	587	57	263
chromosome	1514372	1.97433e+06	1.64644e+06	1.76976e+06		46	52	111	88
chromosome	1.51697e+06	1.97609e+06	1.64653e+06	1.77327e+06		492	65	59	93
chromosome	1.52645e+06	1.97798e+06	1.6473e+06	1.77533e+06		278	180	81	239
chromosome	1.52726e+06	1.97953e+06	1.64862e+06	1.77538e+06		304	64	57	68
chromosome	1.52851e+06	1.98161e+06	1.64892e+06	1.77539e+06		127	79	59	87
chromosome	1.52895e+06	1.98226e+06	1.64912e+06	1.77545e+06		119	53	83	6975
chromosome	1.53081e+06	1.98279e+06	1.64919e+06	1.78354e+06		74	234	90	121
chromosome	1.53352e+06	1.98473e+06	1.64945e+06	1.78588e+06		450	73	84	229
chromosome	1.53363e+06	1.98563e+06	1.64953e+06	1.78798e+06		68	1404	90	80
chromosome	1.54038e+06	1.9872e+06	1.64955e+06	1.79183e+06		803	71	1394	96
chromosome	1544010	1.98848e+06	1.64955e+06	1.79431e+06		138	124	111	579
chromosome	1.54691e+06	1.99834e+06	1.64955e+06	1.79431e+06		96	406	72	84
chromosome	1.54953e+06	1.99839e+06	1.64964e+06	1.79581e+06		79	64	167	618
chromosome	1.55611e+06	1.99854e+06	1.6501e+06	1.79678e+06		23600	214	58	115
chromosome	1.55616e+06	2.00442e+06	1.65394e+06	1.79848e+06		88	86	76	63
chromosome	1.55617e+06	2.01161e+06	1.65395e+06	1.79881e+06		98	87	3583	79
chromosome	1.55628e+06	2.01336e+06	1.65517e+06	1.79932e+06		76	52	216	167
chromosome	1.55749e+06	2.01826e+06	1.65536e+06	1.80076e+06		2446	234	518	1251
chromosome	1.55829e+06	2.02162e+06	1.65537e+06	1.80214e+06		93	1080	60810	215
chromosome	1.55832e+06	2.02315e+06	1.65539e+06	1.80236e+06		125	79	84	68
chromosome	1.55858e+06	2.02385e+06	1.6554e+06	1.80253e+06		62	54	80	141
chromosome	1.55917e+06	2.02516e+06	1.65541e+06	1.80489e+06		100	199	80	185
chromosome	1.56112e+06	2.02566e+06	1.65542e+06	1.80869e+06		701	48	206	59
chromosome	1.56262e+06	2.03028e+06	1.65542e+06	1.81078e+06		149	48	168	63
chromosome	1.56278e+06	2.03029e+06	1.65543e+06	1.81611e+06		52	61	119	150
chromosome	1.56323e+06	2.0303e+06	1.65544e+06	1.8177e+06		96	50	63	116
chromosome	1.56394e+06	2.03037e+06	1.65545e+06	1.82595e+06		56	981	94	92
chromosome	1.56399e+06	2.03524e+06	1.65546e+06	1.82723e+06		3560	46	627	122
chromosome	1.564e+06	2.03758e+06	1.65547e+06	1.82893e+06		77	56	94	123
chromosome	1.56401e+06	2.04362e+06	1.65547e+06	1.82947e+06		97	2303	99	150
chromosome	1.56432e+06	2.04388e+06	1.65549e+06	1830452		57	394	56	207
chromosome	1.56473e+06	2.04619e+06	1.65549e+06	1.84952e+06		71	1930	99	225
chromosome	1.56572e+06	2.04636e+06	1.6555e+06	1.85017e+06		122	124	125	79
chromosome	1.56586e+06	2.04636e+06	1.65551e+06	1.85646e+06		68	123	264	226
chromosome	1.5661e+06	2.04644e+06	1.65555e+06	1.85757e+06		146	199	79	77
chromosome	1.56618e+06	2.04647e+06	1.65559e+06	1.85785e+06		213	1179	79	66
chromosome	1.56704e+06	2.04648e+06	1.65569e+06	1.85982e+06		256	272	59	84
chromosome	1.5677e+06	2.04659e+06	1.65572e+06	1.87178e+06		186	925	77	92
chromosome	1.56795e+06	2.04668e+06	1.65574e+06	1.8728e+06		53	33919	148	91
chromosome	1568851	2.04937e+06	1.65575e+06	1.87352e+06		163	6338	286	56
chromosome	1.56946e+06	2049377	1.65577e+06	1.88829e+06		185	56	121	1289
chromosome	1.56967e+06	2049615	1.65579e+06	1.88961e+06		178	57	114	79
chromosome	1.56993e+06	2.05052e+06	1.65581e+06	1891379		64	60	128	59
chromosome	1.57132e+06	2.05079e+06	1.65583e+06	1.89367e+06		165	50	56	327
chromosome	1.57394e+06	2.05084e+06	1.65588e+06	1.89468e+06		280	4473	120	88
chromosome	1.57395e+06	2.05085e+06	1.65591e+06	1.90027e+06		52	68	188	75
chromosome	1.57405e+06	2.05189e+06	1.65594e+06	1.90058e+06		76	2922	59	114
chromosome	1.5741e+06	2.05327e+06	1.65595e+06	1.90192e+06		80	5741	194	401
chromosome	1.57462e+06	2.05536e+06	1.65599e+06	1.90206e+06		49	482	67	74
chromosome	1.57505e+06	2.05598e+06	1.656e+06	1.90245e+06		46	77	61	59
chromosome	1.57513e+06	2.05626e+06	1.656e+06	1.90431e+06		72	325	57	465
chromosome	1.57654e+06	2.05642e+06	1.65605e+06	1.9081e+06		340	365	67	88
chromosome	1.57709e+06	2.05643e+06	1.65606e+06	1.91129e+06		239	200	118	333
chromosome	1.57835e+06	2.05908e+06	1.65606e+06	1.91481e+06		104	55	155	182
chromosome	1.57877e+06	2.05916e+06	1.65607e+06	1.9171e+06		151	67	101	66
chromosome	1.57889e+06	2.06074e+06	1.65608e+06	1.91865e+06		161	46	67	148
chromosome	1.58039e+06	2062557	1.6562e+06	1.92349e+06		116	144	70	123
chromosome	1.58149e+06	2.06567e+06	1.65622e+06	1.92894e+06		4114	48	82	102
chromosome	1.58149e+06	2.0669e+06	1.65638e+06	1.93121e+06		346	55	66	149
chromosome	1.58278e+06	2.07142e+06	1.6564e+06	1.94824e+06		50	86	105	768
chromosome	1.58419e+06	2.08138e+06	1.65643e+06	1.94846e+06		194	200	103	67
chromosome	1.58705e+06	2.08575e+06	1.65651e+06	1.96535e+06		203	260	72	104
chromosome	1.58977e+06	2.09158e+06	1.65652e+06	1.96631e+06		45	143	72	575
chromosome	1.59137e+06	2.09158e+06	1.65652e+06	1.97523e+06		119	89	76	90
chromosome	1.59482e+06	2.09294e+06	1.65653e+06	1.97798e+06		54	246	66	131
chromosome	1.60017e+06	2.09346e+06	1.65654e+06	1.97953e+06		746	241	89	67
chromosome	1.60066e+06	2.09359e+06	1.65655e+06	1981607		63	10442	92	231
chromosome	1.60084e+06	2.10423e+06	1.65657e+06	1.98279e+06		45	162	80	307
chromosome	1.6009e+06	2.10715e+06	1.65659e+06	1.98473e+06		96	77	133	101
chromosome	1.60092e+06	2.10863e+06	1.6566e+06	1.98563e+06		87	55	72	1603
chromosome	1.60172e+06	2.11441e+06	1.65663e+06	1.9857e+06		47	454	95	64
chromosome	1.61142e+06	2.11733e+06	1.65663e+06	1.98848e+06		74	59	153	61
chromosome	1.61319e+06	2.11737e+06	1.65666e+06	1.99834e+06		157	35011	84	1740
chromosome	1.61328e+06	2.11741e+06	1.65668e+06	1.99839e+06		214	70	61	91
chromosome	1.61406e+06	2.12481e+06	1.65668e+06	1.99854e+06		51	106	97	201
chromosome	1.61631e+06	2.12988e+06	1.65802e+06	2.00442e+06		48	753	59	81
chromosome	1.61749e+06	2.13245e+06	1.65808e+06	2.01161e+06		55	142	65	136
chromosome	1.61903e+06	2.13523e+06	1.65809e+06	2.01826e+06		309	81	58	76
chromosome	1.62198e+06	2.13769e+06	1.6581e+06	2.02162e+06		107	6375	230	159
chromosome	1.62199e+06	2.1377e+06	1.65817e+06	2.02237e+06		2268	49	73	118
chromosome	1.6223e+06	2.14025e+06	1.65818e+06	2.02315e+06		118	450	56	146
chromosome	1.62231e+06	2.14145e+06	1.65906e+06	2023853		62	94	187	65
chromosome	1.62304e+06	2.14444e+06	1.65928e+06	2.02516e+06		57	53	55	361
chromosome	1.62419e+06	2.14452e+06	1.65935e+06	2.03037e+06		62	126	77	864
chromosome	1.62427e+06	2.14453e+06	1.65937e+06	2035239		320	697	90	76
chromosome	1.6245e+06	2.14727e+06	1.65962e+06	2.03758e+06		88	170	63	81
chromosome	1.62473e+06	2.14732e+06	1.65974e+06	2.04362e+06		301	246	75	2431
chromosome	1.6263e+06	2.15015e+06	1.65978e+06	2.04388e+06		65	45	285	511
chromosome	1.6273e+06	2.15082e+06	1.65987e+06	2.04619e+06		48	45	126	1035
chromosome	1.63095e+06	2150913	1.65989e+06	2.04644e+06		219	797	124	115
chromosome	1.64027e+06	2.15235e+06	1.65991e+06	2.04647e+06		113	1701	74	1388
chromosome	1.64396e+06	2.15291e+06	1.65993e+06	2.04648e+06		78	50	92	357
chromosome	1.64397e+06	2.15315e+06	1.65998e+06	2.04659e+06		3180	50	105	647
chromosome	1.64405e+06	2.15321e+06	1660037	2.04668e+06		56	49	81	5010
chromosome	1.64458e+06	2.15354e+06	1.66028e+06	2.04874e+06		90	73	107	58
chromosome	1.64653e+06	2.15358e+06	1.66032e+06	2.04928e+06		79	56	73	262
chromosome	1.6473e+06	2.15383e+06	1.66047e+06	2.04937e+06		45	141	61	7956
chromosome	1.64945e+06	2.15398e+06	1.6605e+06	2.04962e+06		66	252	61	305
chromosome	1.64953e+06	2.15399e+06	1.66051e+06	2.04965e+06		48	9108	82	65
chromosome	1.64955e+06	2.15508e+06	1.66055e+06	2.0501e+06		747	973	77	59
chromosome	1.64955e+06	2.15587e+06	1.66062e+06	2.05052e+06		107	78	426	59
chromosome	1.64964e+06	2.15727e+06	1.66069e+06	2.05084e+06		62	48	269	9551
chromosome	1.6501e+06	2.15945e+06	1.66071e+06	2.05139e+06		380	146	195	78
chromosome	1.65395e+06	2.1598e+06	1.66072e+06	2.05189e+06		105	51	201	8209
chromosome	1.65395e+06	2.16054e+06	1.66073e+06	2.05327e+06		2550	170	72	2990
chromosome	1.65517e+06	2.16064e+06	1.66076e+06	2.05537e+06		244	145	93	107
chromosome	1.65536e+06	2.16076e+06	1.6608e+06	2.05598e+06		320	2764	83	76
chromosome	1.65537e+06	2.16076e+06	1.66083e+06	2.05626e+06		41407	64	61	465
chromosome	1.65539e+06	2.1608e+06	1.66086e+06	2.05642e+06		45	1679	66	200
chromosome	1.6554e+06	2.16129e+06	1.66087e+06	2.05643e+06		49	132	144	623
chromosome	1.65542e+06	2.16158e+06	1.66179e+06	2.06074e+06		151	96	66	115
chromosome	1.65543e+06	2.16173e+06	1.66182e+06	2.06256e+06		69	121	170	226
chromosome	1.65545e+06	2.16187e+06	1.66185e+06	2.06567e+06		68	178	195	60
chromosome	1.65546e+06	2.16197e+06	1.66185e+06	2.06895e+06		394	123	176	66
chromosome	1.65547e+06	2.16205e+06	1.66189e+06	2.06941e+06		65	53	69	65
chromosome	1.65548e+06	2.16323e+06	1.66204e+06	2.07009e+06		50	740	97	92
chromosome	1.65549e+06	2.16362e+06	1.6628e+06	2.07142e+06		46	392	224	110
chromosome	1.65549e+06	2.16539e+06	1.66353e+06	2.07568e+06		62	83	112	72
chromosome	1.65551e+06	2.16592e+06	1.66364e+06	2.08138e+06		150	46	63	209
chromosome	1.65555e+06	2.16637e+06	1.6643e+06	2.08575e+06		74	84	62	298
chromosome	1.65559e+06	2.16757e+06	1.66533e+06	2.09158e+06		83	90	130	97
chromosome	1.65572e+06	2.16818e+06	1.6671e+06	2.09294e+06		54	141	471	297
chromosome	1.65574e+06	2.17184e+06	1667191	2.09346e+06		114	78	85	271
chromosome	1.65575e+06	2.17474e+06	1.66797e+06	2.09359e+06		211	151	69	3109
chromosome	1.65576e+06	2.18166e+06	1.68254e+06	2.10423e+06		67	182	1029	123
chromosome	1.65577e+06	2.18326e+06	1.6842e+06	2.10715e+06		89	119	2121	68
chromosome	1.65579e+06	2.18414e+06	1.68479e+06	2.10863e+06		55	73	228	87
chromosome	1.65582e+06	2.18491e+06	1.68709e+06	2.11441e+06		105	51	70	423
chromosome	1.65588e+06	2.18498e+06	1.6875e+06	2.11737e+06		80	655	77	4156
chromosome	1.65591e+06	2.18533e+06	1.68896e+06	2.11741e+06		131	81	84	118
chromosome	1.65593e+06	2.18589e+06	1.6893e+06	2122443		66	3357	61	79
chromosome	1.65594e+06	2.18701e+06	1.68932e+06	2.12988e+06		47	323	62	905
chromosome	1.65595e+06	2.18991e+06	1.69093e+06	2.13245e+06		354	48	759	179
chromosome	1.65604e+06	2.18993e+06	1.69161e+06	2.13523e+06		75	62	1288	1083
chromosome	1.65606e+06	2.18994e+06	1.69214e+06	2.13769e+06		107	46	262	1474
chromosome	1.65607e+06	2.18999e+06	1.69225e+06	2.14025e+06		84	113	59	768
chromosome	1.6562e+06	2.19e+06	1.6944e+06	2.14025e+06		63	2671	412	62
chromosome	1.65621e+06	2.19e+06	1.69704e+06	2.14145e+06		62	105	1502	170
chromosome	1.6564e+06	2.19065e+06	1.69856e+06	2.14452e+06		68	194	164	79
chromosome	1.65643e+06	2.19702e+06	1.70119e+06	2.14453e+06		92	440	74	522
chromosome	1.65652e+06	2.19951e+06	1.71124e+06	2.14727e+06		64	51	96	226
chromosome	1.65652e+06	2.20061e+06	1.71561e+06	2.14732e+06		55	84	1196	113
chromosome	1.65653e+06	2.20082e+06	1.71789e+06	2.15016e+06		57	587	333	111
chromosome	1.65654e+06	2.20165e+06	1.72214e+06	2.15091e+06		76	51	71	221
chromosome	1.65655e+06	2.20169e+06	1.72291e+06	2.15235e+06		52	60	378	727
chromosome	1.65659e+06	2.20182e+06	1723585	2.15236e+06		69	129	64	81
chromosome	1.65659e+06	2.20189e+06	1.72449e+06	2.15383e+06		52	4842	543	63
chromosome	1.65663e+06	2.20481e+06	1.73054e+06	2.15398e+06		66	46	97	161
chromosome	1.65663e+06	2.20482e+06	1.73221e+06	2.15399e+06		98	68	108	4318
chromosome	1.65668e+06	2.20511e+06	1.73445e+06	2.15508e+06		57	49	80	157
chromosome	1.6581e+06	2.20512e+06	1.73943e+06	2.15587e+06		76	139	216	176
chromosome	1.65818e+06	2.2053e+06	1.75384e+06	2.15945e+06		46	58	190	218
chromosome	1.65906e+06	2.20533e+06	1.75393e+06	2160536		96	13440	115	81
chromosome	1.65928e+06	2.20559e+06	1.75759e+06	2.16076e+06		45	80	615	3535
chromosome	1.65935e+06	2.20563e+06	1.75848e+06	2.16077e+06		48	104	740	59
chromosome	1.65978e+06	2.20617e+06	1.7647e+06	2.1608e+06		138	133	414	356
chromosome	1.65987e+06	2.2064e+06	1.79126e+06	2.16158e+06		45	189	82	105
chromosome	1.65989e+06	2.20912e+06	1.79278e+06	2.16187e+06		105	73	173	124
chromosome	1.65993e+06	2.20912e+06	1.79297e+06	2.16197e+06		51	46	133	92
chromosome	1.66004e+06	2.2095e+06	1.79307e+06	2.16205e+06		55	49	249	65
chromosome	1.66032e+06	2.20975e+06	1.79359e+06	2.16323e+06		59	66	194	317
chromosome	1.66062e+06	2210001	1.79361e+06	2.16362e+06		215	46	143	290
chromosome	1.66076e+06	2.21085e+06	1.79561e+06	2165386		53	76	205	156
chromosome	1.66086e+06	2.21158e+06	1.79606e+06	2.16637e+06		47	48	226	136
chromosome	1.66087e+06	2.21164e+06	1.7964e+06	2.16757e+06		80	49	71	104
chromosome	1.66179e+06	2.21237e+06	1.79832e+06	2.16818e+06		48	63	57	179
chromosome	1.66182e+06	2.21237e+06	1.79925e+06	2.17184e+06		46	62	69	186
chromosome	1.66204e+06	2.21523e+06	1.79949e+06	2.17474e+06		56	52	62	173
chromosome	1.66262e+06	2.21523e+06	1.8008e+06	2180764		45	54	88	64
chromosome	1.6628e+06	2.21523e+06	1.80307e+06	2.18166e+06		151	58	181	304
chromosome	1.66353e+06	2215243	1.80871e+06	2.18326e+06		126	163	89	62
chromosome	1.66364e+06	2.21525e+06	1.80962e+06	2.18414e+06		53	5256	71	85
chromosome	1.66532e+06	2.2153e+06	1.81741e+06	2.18499e+06		95	179	91	446
chromosome	1.6671e+06	2.21584e+06	1.8192e+06	2.18589e+06		185	74	70	5581
chromosome	1.66719e+06	2.21605e+06	1.82819e+06	2.18659e+06		202	56	61	102
chromosome	1.68254e+06	2.22208e+06	1.82873e+06	2.18701e+06		173	70	59	98
chromosome	1.6842e+06	2.22251e+06	1.8289e+06	2.18999e+06		985	83	67	91
chromosome	1.68479e+06	2.22252e+06	1.83161e+06	2.19e+06		208	48	205	1332
chromosome	1.6875e+06	2.22253e+06	1.8358e+06	2.19065e+06		69	17333	58	294
chromosome	1.68896e+06	2.2249e+06	1.83634e+06	2.19702e+06		67	101	100	689
chromosome	1.68929e+06	2.22528e+06	1.83897e+06	2.19951e+06		46	178	199	63
chromosome	1.6893e+06	2.22542e+06	1.84147e+06	2.20061e+06		70	66	248	134
chromosome	1.68932e+06	2.22762e+06	1.84149e+06	2.20082e+06		99	62	69	1188
chromosome	1.69093e+06	2.22765e+06	1.84336e+06	2.20165e+06		466	57	98	62
chromosome	1.69161e+06	2.23158e+06	1.84431e+06	2.20182e+06		2225	55	56	100
chromosome	1.69214e+06	2.23249e+06	1.84989e+06	2.20189e+06		155	146	56	4494
chromosome	1.69225e+06	2.23424e+06	1.85019e+06	2.20533e+06		151	300	243	11784
chromosome	1.69337e+06	2.23456e+06	1869867	2.20559e+06		82	46	77	121
chromosome	1.6944e+06	2.23585e+06	1.87356e+06	2.20563e+06		626	1376	423	108
chromosome	1.69704e+06	2.23618e+06	1.87356e+06	2.20617e+06		552	666	289	148
chromosome	1.69856e+06	2.23851e+06	1.87413e+06	2.2064e+06		166	575	56	362
chromosome	1.70114e+06	2.2387e+06	1.8764e+06	2.20975e+06		46	275	78	65
chromosome	1.70119e+06	2.23949e+06	1.87649e+06	2.21085e+06		482	95	259	76
chromosome	1.71561e+06	2.23955e+06	1.88117e+06	2.21164e+06		62	85	336	59
chromosome	1.71562e+06	2.24149e+06	1.88664e+06	2.21524e+06		450	1170	104	137
chromosome	1.71789e+06	2.24555e+06	1.88821e+06	2.21525e+06		183	57	253	2250
chromosome	1.71909e+06	2.26133e+06	1.8884e+06	2.21605e+06		232	49	329	79
chromosome	1.72214e+06	2.26239e+06	1.89073e+06	2.22252e+06		59	50	258	61
chromosome	1.72291e+06	2265759	1.89491e+06	2.22253e+06		184	92	133	22516
chromosome	1.72359e+06	2.26641e+06	1.89818e+06	2.22542e+06		93	47	56	114
chromosome	1.72449e+06	2.26811e+06	1.89974e+06	2.23249e+06		497	1492	96	199
chromosome	1730543	2.2707e+06	1.90076e+06	2.23316e+06		89	435	112	68
chromosome	1732206	2.27337e+06	1.9032e+06	2.23424e+06		72	55	548	147
chromosome	1.73445e+06	2.27364e+06	1.90798e+06	2.23585e+06		58	6818	469	736
chromosome	1.73705e+06	2273670	1.90911e+06	2.23603e+06		85	54	107	57
chromosome	1.73943e+06	2.27453e+06	1.90931e+06	2.23618e+06		89	63	77	466
chromosome	1.75393e+06	2.27519e+06	1.91244e+06	2.23851e+06		270	61	95	413
chromosome	1.75662e+06	2.27589e+06	1.91554e+06	2.2387e+06		109	74	362	127
chromosome	1.75759e+06	2.27591e+06	1.92898e+06	2.23955e+06		335	78	1350	90
chromosome	1.75848e+06	2.27696e+06	1.93117e+06	2.24149e+06		598	48	90	217
chromosome	1.7647e+06	2.27708e+06	1.93129e+06	2.26133e+06		314	52	125	107
chromosome	1.76487e+06	2.2771e+06	1.93487e+06	2.26405e+06		49	2341	85	74
chromosome	1.78453e+06	2.2771e+06	1.93895e+06	2.26576e+06		85	125	142	255
chromosome	1.79126e+06	2.27711e+06	1.94072e+06	2.26811e+06		70	51	406	836
chromosome	1.79278e+06	2.2788e+06	1.94297e+06	2.2707e+06		74	375	153	100
chromosome	1.79297e+06	2.28028e+06	1.94327e+06	2.27364e+06		61	45	107	8385
chromosome	1.79307e+06	2.28081e+06	1.94334e+06	2.27367e+06		213	457	64	101
chromosome	1.79359e+06	2.28207e+06	1.95588e+06	2.27453e+06		132	55	455	927
chromosome	1.79361e+06	2.28247e+06	1.95589e+06	2.27519e+06		102	52	87	60
chromosome	1.79561e+06	2.28253e+06	1.956e+06	2.27589e+06		67	50	150	77
chromosome	1.79606e+06	2.28254e+06	1.95642e+06	2.27589e+06		141	67	1152	363
chromosome	1.7964e+06	2.28256e+06	1.95697e+06	2.27591e+06		71	50	70	290
chromosome	1.79725e+06	2.28259e+06	1.96768e+06	2277083		84	86	457	56
chromosome	1.79925e+06	2.28261e+06	1.97119e+06	2.27709e+06		66	178	64	2864
chromosome	1.79949e+06	2.28265e+06	1.97364e+06	2.2788e+06		46	68	62	223
chromosome	1.80025e+06	2.28268e+06	1.97942e+06	2.28081e+06		51	83	351	325
chromosome	1.80307e+06	2.28269e+06	1.98564e+06	2.28207e+06		168	79	679	163
chromosome	1.80492e+06	2.28272e+06	1.98658e+06	2.28247e+06		61	6114	88	67
chromosome	1.80871e+06	2.2828e+06	1.98689e+06	2.28252e+06		76	966	203	56
chromosome	1.81011e+06	2.28429e+06	1.99351e+06	2.28253e+06		47	404	71	70
chromosome	1.81741e+06	2.28434e+06	1.99631e+06	2.28254e+06		83	77	73	118
chromosome	1.8192e+06	2.28436e+06	1.99843e+06	2.28255e+06		84	90	98	85
chromosome	1.82873e+06	2.28466e+06	1.99847e+06	2.28255e+06		54	58	171	92
chromosome	1.83634e+06	2.28617e+06	2.00435e+06	2.28256e+06		71	58	90	108
chromosome	1.83891e+06	2.28621e+06	2.01253e+06	2282591		73	62	112	128
chromosome	1.83897e+06	2.28626e+06	2.02144e+06	2.2826e+06		96	71	56	63
chromosome	1.84147e+06	2.28642e+06	2.02148e+06	2.28261e+06		153	1113	86	283
chromosome	1.84149e+06	2.28751e+06	2.02164e+06	2.28261e+06		56	63	860	905
chromosome	1.84336e+06	2.29101e+06	2.02351e+06	2.28268e+06		126	51	58	116
chromosome	1.84431e+06	2.29141e+06	2.02375e+06	2.28269e+06		53	95	1610	144
chromosome	1.85019e+06	2.29161e+06	2.02467e+06	2.28272e+06		303	46	768	7395
chromosome	1.85311e+06	2.29202e+06	2.02573e+06	2.2828e+06		53	1323	317	1019
chromosome	1.86987e+06	2.29249e+06	2.02856e+06	2.28429e+06		53	57	161	1071
chromosome	1.87356e+06	2.2925e+06	2.03039e+06	2.28434e+06		455	2183	94	123
chromosome	1.87649e+06	2.29415e+06	2.03127e+06	2.28436e+06		270	47	97	128
chromosome	1.88079e+06	2.29501e+06	2.03763e+06	2.28617e+06		53	232	483	170
chromosome	1.88084e+06	2.29811e+06	2.03908e+06	2.28621e+06		62	907	144	168
chromosome	1.88117e+06	2.29819e+06	2.04092e+06	2.28626e+06		356	145	147	66
chromosome	1.88664e+06	2.30057e+06	2.04102e+06	2.28642e+06		63	1313	169	1789
chromosome	1.88821e+06	2.30057e+06	2.04102e+06	2.28751e+06		112	46	142	87
chromosome	1.8884e+06	2.30147e+06	2.04299e+06	2.28907e+06		545	74	82	73
chromosome	1.89073e+06	2.30254e+06	2.04334e+06	2.29141e+06		325	119	254	94
chromosome	1.89491e+06	2.30255e+06	2.04537e+06	2.29197e+06		52	51	592	66
chromosome	1.89864e+06	2.30462e+06	2.04549e+06	2.29202e+06		55	1972	163	597
chromosome	1.89941e+06	2.30469e+06	2.04778e+06	2.29249e+06		77	372	68	72
chromosome	1.89974e+06	2.31246e+06	2.04838e+06	2.2925e+06		80	785	88	2261
chromosome	1900725	2.31251e+06	2.05095e+06	2.29811e+06		58	155	309	1530
chromosome	1.90076e+06	2314238	2.05539e+06	2.29819e+06		134	62	123	170
chromosome	1.90179e+06	2.3151e+06	2.05587e+06	2.29928e+06		53	94	112	62
chromosome	1.9032e+06	2.31517e+06	2.05621e+06	2.30057e+06		345	67	79	945
chromosome	1.90798e+06	2.3154e+06	2.05639e+06	2.30147e+06		430	413	137	88
chromosome	1.90911e+06	2.32029e+06	2.05645e+06	2.30254e+06		49	196	204	56
chromosome	1.90931e+06	2.32118e+06	2.05655e+06	2.30255e+06		444	119	90	64
chromosome	1.91244e+06	2.32232e+06	2.05768e+06	2.30462e+06		199	841	159	246
chromosome	1.91554e+06	2.32238e+06	2.05856e+06	2.30469e+06		563	1297	115	221
chromosome	1.91854e+06	2.32244e+06	2.06258e+06	2.31246e+06		59	139	64	625
chromosome	1.91867e+06	2.32252e+06	2.0702e+06	2.31251e+06		61	53	60	97
chromosome	1.92897e+06	2.32266e+06	2071568	2.31424e+06		943	51	86	108
chromosome	1.93129e+06	2.32315e+06	2.07433e+06	2.31517e+06		135	529	58	58
chromosome	1.93487e+06	2.32458e+06	2.08297e+06	2.31523e+06		88	60	55	67
chromosome	1.93895e+06	2.32952e+06	2.08986e+06	2.3154e+06		56	124	72	775
chromosome	1.94072e+06	2.32953e+06	2.09069e+06	2.32029e+06		695	50	77	426
chromosome	1.94297e+06	2.32955e+06	2.09128e+06	2.32118e+06		143	6648	244	103
chromosome	1.94327e+06	2.32956e+06	2.09216e+06	2.32232e+06		81	510	124	2364
chromosome	1.94334e+06	2.32963e+06	2.09415e+06	2.32238e+06		153	53	102	1381
chromosome	1.95588e+06	2.32969e+06	2094908	2.32315e+06		422	49	97	182
chromosome	1.95589e+06	2.32969e+06	2.09726e+06	2.32458e+06		83	8245	1713	79
chromosome	1.95592e+06	2.3297e+06	2.09796e+06	2.32829e+06		162	350	380	56
chromosome	1.956e+06	2.32971e+06	2.10725e+06	2.32952e+06		144	165	63	107
chromosome	1.95642e+06	2.32973e+06	2.10958e+06	2.32953e+06		1500	69	77	143
chromosome	1.95697e+06	2.32974e+06	2.1102e+06	2.32954e+06		47	14154	134	69
chromosome	1.95707e+06	2.3298e+06	2.11709e+06	2.32955e+06		46	74	144	5987
chromosome	1.96768e+06	2.32981e+06	2.11723e+06	2.32956e+06		605	76	428	777
chromosome	1.97364e+06	2.32988e+06	2.11743e+06	2.3297e+06		50	49	797	7463
chromosome	1.9753e+06	2.32999e+06	2.11748e+06	2.3297e+06		172	1534	951	388
chromosome	1.97686e+06	2.33e+06	2.12129e+06	2.32971e+06		45	63	235	251
chromosome	1.97942e+06	2330013	2.12138e+06	2.32974e+06		259	94	104758	6996
chromosome	1.98564e+06	2.33004e+06	2.12144e+06	2.32988e+06		209	57	278	101
chromosome	1.98689e+06	2.33008e+06	2.12144e+06	2.32999e+06		113	141	220	126
chromosome	1.98861e+06	2.33011e+06	2.12145e+06	2330075		108	9060	254	121
chromosome	1.99255e+06	2.33011e+06	2.12145e+06	2.33011e+06		175	379	72	9622
chromosome	1.99278e+06	2.33017e+06	2.12146e+06	2.33011e+06		50	110	76	545
chromosome	1.99351e+06	2.33018e+06	2.12147e+06	2.33017e+06		70	192	83	66
chromosome	1.99576e+06	2.33025e+06	2.12148e+06	2.33018e+06		51	8190	92	173
chromosome	1.99843e+06	2.33026e+06	2.1215e+06	2.33025e+06		82	324	63	7528
chromosome	1.99847e+06	2.33033e+06	2.12152e+06	2.33026e+06		64	46	118	351
chromosome	2004351	2.33034e+06	2.12156e+06	2.33033e+06		71	55	60	103
chromosome	2.00959e+06	2.33036e+06	2.1216e+06	2.33034e+06		72	138	57	126
chromosome	2.01253e+06	2.33036e+06	2.12161e+06	2.33036e+06		65	64	102	65
chromosome	2.01711e+06	2.33039e+06	2.12161e+06	2.33039e+06		68	13104	67	2954
chromosome	2.02164e+06	2.33048e+06	2.12162e+06	2.33048e+06		590	25932	163	7038
chromosome	2.02351e+06	2.3312e+06	2.12167e+06	2.3312e+06		51	50	97	72
chromosome	2.02375e+06	2.332e+06	2.12167e+06	2.332e+06		1337	488	85	404
chromosome	2.02466e+06	2.33408e+06	2.12168e+06	2.332e+06		58	46	68	79
chromosome	2.02467e+06	2.33409e+06	2.1217e+06	2.33409e+06		2523	2919	67	1802
chromosome	2.02573e+06	2.33421e+06	2.12171e+06	2.33822e+06		305	70	76	761
chromosome	2.02769e+06	2.33669e+06	2.12172e+06	2.33823e+06		82	67	86	165
chromosome	2.02777e+06	2.33822e+06	2.12172e+06	2.34005e+06		46	972	70	1031
chromosome	2.02856e+06	2.33823e+06	2.12174e+06	2.34012e+06		192	132	60	149
chromosome	2.03039e+06	2.34005e+06	2.12176e+06	2.34015e+06		72	1298	127	85
chromosome	2.03127e+06	2.34012e+06	2.12177e+06	2.34843e+06		57	121	75	213
chromosome	2.03763e+06	2.34015e+06	2.12178e+06	2.35671e+06		553	109	74	604
chromosome	2.03908e+06	2.34843e+06	2.12178e+06	2.35701e+06		189	80	170	62
chromosome	2.04092e+06	2.3512e+06	2.12179e+06	2.35751e+06		226	60	70	106
chromosome	2.04102e+06	2.35671e+06	2.12181e+06	2.35903e+06		449	405	66	259
chromosome	2.04299e+06	2.35751e+06	2.12186e+06	2.35963e+06		49	143	172	2165
chromosome	2.04334e+06	2.35903e+06	2.12186e+06	2.35974e+06		92	280	110	67
chromosome	2.04537e+06	2.35963e+06	2.12187e+06	2.36026e+06		567	3795	74	58
chromosome	2.04549e+06	2.35974e+06	2.12188e+06	2.36102e+06		72	46	59	163
chromosome	2.04778e+06	2.36102e+06	2.12192e+06	2.36113e+06		59	137	102	117
chromosome	2.04838e+06	2.3618e+06	2.12192e+06	2.3618e+06		127	1638	61	2678
chromosome	2.04929e+06	2.36315e+06	2.12193e+06	2.36315e+06		84	901	130	1740
chromosome	2.05095e+06	2.36465e+06	2.12194e+06	2.36325e+06		832	153	66	81
chromosome	2.05539e+06	2.36546e+06	2.12196e+06	2.36436e+06		235	58	77	66
chromosome	2.05587e+06	2.36597e+06	2.12201e+06	2.36465e+06		63	50	59	165
chromosome	2.05621e+06	2.36682e+06	2.12285e+06	2.36511e+06		73	57	3578	99
chromosome	2056391	2.3694e+06	2.12483e+06	2.36597e+06		106	218	154	74
chromosome	2.05645e+06	2.37507e+06	2.12777e+06	2.36682e+06		333	108	64	99
chromosome	2.05655e+06	2.37743e+06	2.1433e+06	2.36801e+06		76	116	147	72
chromosome	2.05655e+06	2.37762e+06	2.14391e+06	2.3694e+06		63	54	108	286
chromosome	2.05768e+06	2.37779e+06	2.14453e+06	2.37232e+06		98	2293	232	56
chromosome	2.05856e+06	2.378e+06	2.14519e+06	2.37507e+06		151	53	592	117
chromosome	2.06092e+06	2.37801e+06	2.14583e+06	2.37743e+06		78	724	415	158
chromosome	2.0702e+06	2.37813e+06	2.14779e+06	2.37762e+06		51	8435	377	62
chromosome	2.07157e+06	2.3797e+06	2.14791e+06	2.37777e+06		45	633	595	99
chromosome	2.07433e+06	2.38011e+06	2.14821e+06	2.37779e+06		70	50	58	4046
chromosome	2.08986e+06	2.38172e+06	2.14834e+06	2.37801e+06		166	60	2355	487
chromosome	2.09054e+06	2.38292e+06	2.15292e+06	2.37802e+06		46	169	156	59
chromosome	2.09069e+06	2.38439e+06	2.15346e+06	2.37813e+06		59	47	126	3150
chromosome	2.09128e+06	2.38478e+06	2.15521e+06	2.3797e+06		447	445	714	57
chromosome	2.09216e+06	2.38806e+06	2.15537e+06	2.38172e+06		91	612	55	104
chromosome	2.09281e+06	2.38961e+06	2.15586e+06	2.38292e+06		60	84	141	215
chromosome	2.09415e+06	2.39026e+06	2.15854e+06	2.38473e+06		124	65	273	59
chromosome	2094908	2.39043e+06	2.15884e+06	2.38478e+06		84	62	77	832
chromosome	2.09726e+06	2.39209e+06	2.15982e+06	2.38724e+06		1133	254	853	62
chromosome	2.09796e+06	2.39352e+06	2.16148e+06	2.38805e+06		626	89	325	378
chromosome	2.10958e+06	2.39353e+06	2.16164e+06	2.38961e+06		78	2389	1831	139
chromosome	2.1102e+06	2.3954e+06	2.16185e+06	2.39026e+06		45	158	56	99
chromosome	2.11455e+06	2.39564e+06	2.16301e+06	2.39052e+06		72	789	106	62
chromosome	2.11709e+06	2.39605e+06	2.16329e+06	2.39209e+06		55	506	73	519
chromosome	2.11723e+06	2.39796e+06	2.16441e+06	2.39353e+06		284	1341	472	110
chromosome	2.11743e+06	2.39806e+06	2.16443e+06	2.3954e+06		272	2985	83	131
chromosome	2.11748e+06	2.39811e+06	2.16559e+06	2.39564e+06		3916	218	266	2264
chromosome	2.1175e+06	2.39824e+06	2.16658e+06	2.39605e+06		56	92	138	110
chromosome	2.11971e+06	2.39846e+06	2.16744e+06	2.39715e+06		48	1308	100	66
chromosome	2.12129e+06	2.39899e+06	2.17171e+06	2.39729e+06		276	199	172	55
chromosome	2.12138e+06	2.39901e+06	2.1746e+06	2.39734e+06		7501	45	266	62
chromosome	2.12145e+06	2.39954e+06	2.18168e+06	2.39778e+06		465	79	1542	56
chromosome	2.12285e+06	2.40074e+06	2.1822e+06	2.39781e+06		2317	947	72	111
chromosome	2.12483e+06	2.40075e+06	2.18299e+06	2.39784e+06		112	95	127	73
chromosome	2.1433e+06	2.40251e+06	2.18375e+06	2.39784e+06		76	68	57	102
chromosome	2.14391e+06	2.40446e+06	2.18417e+06	2.39793e+06		71	99	94	69
chromosome	2.14453e+06	2.40467e+06	2.18581e+06	2.39795e+06		140	82	79	158
chromosome	2.14455e+06	2.40529e+06	2.19009e+06	2.39796e+06		76	50	69	311
chromosome	2.14519e+06	2.4053e+06	2.19011e+06	2.39801e+06		192	58	1350	132
chromosome	2.14583e+06	2.40532e+06	2.19013e+06	2.39805e+06		256	103	563	55
chromosome	2.14779e+06	2.40541e+06	2195761	2.39806e+06		193	95	70	17744
chromosome	2.14791e+06	2.40572e+06	2.19705e+06	2.39811e+06		643	56	127	299
chromosome	2.14821e+06	2.40573e+06	2.20547e+06	2.39824e+06		74	511	303	95
chromosome	2.14834e+06	2.40574e+06	2.20618e+06	2.39846e+06		936	61	205	10815
chromosome	2.15167e+06	2.40578e+06	2.20619e+06	2.39899e+06		49	62	5087	165
chromosome	2.15292e+06	2.40578e+06	2.20758e+06	2.40074e+06		104	52	82	501
chromosome	2.15324e+06	2.40596e+06	2.20841e+06	2.40446e+06		158	102	306	157
chromosome	2.15346e+06	2.40596e+06	2.21104e+06	2.40467e+06		52	274	261	98
chromosome	2.15521e+06	2.40597e+06	2.21145e+06	2.4053e+06		380	82	109	66
chromosome	2.15563e+06	2.40598e+06	2.22675e+06	2.40532e+06		50	45	56	101
chromosome	2.15586e+06	2.406e+06	2.22834e+06	2.40541e+06		146	928	57	117
chromosome	2.15854e+06	2.40601e+06	2.2304e+06	2405695		153	145	413	65
chromosome	2.15884e+06	2.40606e+06	2.23287e+06	2.40572e+06		95	63	233	67
chromosome	2.15982e+06	2.40613e+06	2.2362e+06	2.40573e+06		628	45	143	827
chromosome	2.16148e+06	2.40618e+06	2.24709e+06	2.40574e+06		354	48	200	58
chromosome	2.16164e+06	2.4062e+06	2.2652e+06	2.40578e+06		3005	83	70	106
chromosome	2.16186e+06	2.40622e+06	2.26808e+06	2.40596e+06		125	72	92	139
chromosome	2.16301e+06	2.40623e+06	2.26818e+06	2.40596e+06		74	1598	190	293
chromosome	2.16441e+06	2.4163e+06	2.27273e+06	2.406e+06		308	102	152	1546
chromosome	2.16443e+06	2.41736e+06	2.27343e+06	2.40601e+06		70	65	497	77
chromosome	2.1653e+06	2417525	2.27344e+06	2406009		48	91	71	68
chromosome	2.16559e+06	2.41895e+06	2.27344e+06	2.40606e+06		166	89	1024	76
chromosome	2.16658e+06	2.41911e+06	2.27378e+06	2.40607e+06		84	184	1100	71
chromosome	2.16744e+06	2.41912e+06	2.27711e+06	2.40614e+06		69	170	74	80
chromosome	2.17171e+06	2.42004e+06	2.27972e+06	2.40615e+06		147	241	202	56
chromosome	2.17314e+06	2.4207e+06	2.28018e+06	2.40618e+06		63	49	117	65
chromosome	2.1746e+06	2.42737e+06	2.28732e+06	2.4062e+06		136	236	79	109
chromosome	2.18168e+06	2.42773e+06	2.2881e+06	2.40623e+06		1029	128	102	1435
chromosome	2.18299e+06	2.42811e+06	2.29143e+06	2.40624e+06		159	90	477	133
chromosome	2.18375e+06	2429935	2.29159e+06	2.4163e+06		58	54	189	223
chromosome	2.18417e+06	2.43045e+06	2.29266e+06	2.41752e+06		124	74	1103	169
chromosome	2.18714e+06	2.43046e+06	2.29271e+06	2.42004e+06		46	59	339	331
chromosome	2190094	2.43896e+06	2.29275e+06	2.42737e+06		47	744	2213	176
chromosome	2.19011e+06	2.45048e+06	2.29323e+06	2.42773e+06		450	1154	138	196
chromosome	2.19013e+06	2.45188e+06	2.29324e+06	2.42811e+06		253	69	63	95
chromosome	2.19705e+06	2.45238e+06	2.2971e+06	2.42994e+06		77	50	341	101
chromosome	2.20017e+06	2.45252e+06	2.29757e+06	2.43045e+06		54	2572	56	224
chromosome	2.20547e+06	2.4573e+06	2.30032e+06	2.43896e+06		197	712	659	264
chromosome	2.20618e+06	2.45783e+06	2.3007e+06	2.45048e+06		222	719	128	830
chromosome	2.20619e+06	2.45787e+06	2.30075e+06	2.45188e+06		4068	58	55	74
chromosome	2.20758e+06	2.45817e+06	2.31522e+06	2.45238e+06		115	2313	1407	68
chromosome	2.20841e+06	2.46112e+06	2.31522e+06	2.45252e+06		385	49	17947	2260
chromosome	2.21104e+06	2.4639e+06	2.31524e+06	2.4573e+06		57	1026	75	595
chromosome	2.21145e+06	2.46481e+06	2.31525e+06	2.45783e+06		156	55	142	328
chromosome	2.21551e+06	2.46482e+06	2.31897e+06	2.45787e+06		121	143	69	78
chromosome	2.22096e+06	2.48351e+06	2.32215e+06	2.45817e+06		46	113	67	3121
chromosome	2.22608e+06	2.4844e+06	2.32254e+06	2.4639e+06		50	172	8723	1139
chromosome	2228265	2.48447e+06	2.32261e+06	2.46481e+06		63	51	2110	64
chromosome	2.2304e+06	2.48777e+06	2.32261e+06	2.46482e+06		255	338	3786	73
chromosome	2.23287e+06	2.48786e+06	2.32268e+06	2.46558e+06		100	77	3336	60
chromosome	2.23543e+06	2.489e+06	2.3227e+06	2.47545e+06		157	59	142	74
chromosome	2.2362e+06	2.49166e+06	2.32272e+06	2.47827e+06		209	206	123	74
chromosome	2.24283e+06	2.49368e+06	2.32273e+06	2483508		57	480	248	96
chromosome	2.24597e+06	2.50044e+06	2.32274e+06	2.4844e+06		91	182	79	73
chromosome	2.24709e+06	2.50389e+06	2.32275e+06	2.48777e+06		186	502	91	482
chromosome	2.24963e+06	2.50389e+06	2.32275e+06	2.48786e+06		70	78	113	81
chromosome	2251213	2.50419e+06	2.32279e+06	2.489e+06		51	55	78	122
chromosome	2.2614e+06	2.50445e+06	2.32279e+06	2.49166e+06		99	48	69	426
chromosome	2.2646e+06	2.50446e+06	2.32285e+06	2.49368e+06		67	6674	145	536
chromosome	2.2652e+06	2.50458e+06	2.32288e+06	2.50044e+06		54	175	332	450
chromosome	2.26818e+06	2.5068e+06	2.32289e+06	2.50389e+06		718	601	103	441
chromosome	2.27273e+06	2.50793e+06	2.32291e+06	2.50389e+06		96	76	288	69
chromosome	2.27342e+06	2.50806e+06	2.32298e+06	2.50419e+06		48	54	66	57
chromosome	2.27343e+06	2.50817e+06	2.32301e+06	2.50446e+06		3686	274	79	2211
chromosome	2.27344e+06	2.50831e+06	2.32306e+06	2.50458e+06		47	5272	79	186
chromosome	2.27344e+06	2.50831e+06	2.32316e+06	2.5068e+06		774	58	229	992
chromosome	2.27358e+06	2.50852e+06	2.32317e+06	2.50806e+06		121	1630	2199	65
chromosome	2273665	2.50853e+06	2.3232e+06	2.50817e+06		70	381	105	126
chromosome	2.27378e+06	2.50861e+06	2.32326e+06	2.50831e+06		203	113	184	5983
chromosome	2.27972e+06	2.50868e+06	2.32341e+06	2.50852e+06		124	54	59	1816
chromosome	2.28018e+06	2.50869e+06	2323419	2.50852e+06		152	93	104	1814
chromosome	2.28253e+06	2.50871e+06	2.32372e+06	2.50853e+06		50	75618	67	268
chromosome	2.28732e+06	2.50937e+06	2.32417e+06	2.50861e+06		69	45	86	84
chromosome	2.28764e+06	2.50949e+06	2.32456e+06	2.50869e+06		61	61	78	105
chromosome	2.2881e+06	2.50971e+06	2.32556e+06	2.50869e+06		123	83	2543	118
chromosome	2.28821e+06	2.50981e+06	2.32607e+06	2.50871e+06		73	626	485	47624
chromosome	2.29143e+06	2.52092e+06	2.331e+06	2.50896e+06		284	331	57	67
chromosome	2.29159e+06	2.52175e+06	2.34006e+06	2509369		194	50	3834	57
chromosome	2.29204e+06	2.52317e+06	2.34017e+06	2.50949e+06		62	712	965	86
chromosome	2.29266e+06	2.52707e+06	2.3408e+06	2.50971e+06		1191	56	91	96
chromosome	2.29271e+06	2.53212e+06	2.35084e+06	2.50981e+06		289	102	357	936
chromosome	2.29274e+06	2.54543e+06	2.35093e+06	2.52092e+06		48	65	136	523
chromosome	2.29275e+06	2.55873e+06	2.35692e+06	2.52175e+06		1389	65	66	130
chromosome	2.29323e+06	2.55921e+06	2.35865e+06	2.5229e+06		56	45	434	58
chromosome	2.2971e+06	2.55923e+06	2.35906e+06	2.52292e+06		201	1059	59	137
chromosome	2.29757e+06	2.55923e+06	2.36102e+06	2.52298e+06		65	61	136	65
chromosome	2.30032e+06	2.57399e+06	2.36106e+06	2.52298e+06		322	47	1313	55
chromosome	2.3007e+06	2.57444e+06	2.36182e+06	2.52317e+06		66	188	805	6354
chromosome	2.30246e+06	2.57482e+06	2.36367e+06	2.52663e+06		47	79	580	122
chromosome	2.31522e+06	2.57519e+06	2.36382e+06	2.53212e+06		1617	46	265	237
chromosome	2.31522e+06	2.5752e+06	2.36965e+06	2.54281e+06		27584	3743	215	70
chromosome	2.31524e+06	2.57521e+06	2.36988e+06	2.54543e+06		75	91	56	58
chromosome	2.31525e+06	2.57743e+06	2.37008e+06	2.55873e+06		148	150	115	82
chromosome	2.31532e+06	2.57859e+06	2.37044e+06	2.55921e+06		48	122	119	94
chromosome	2.31533e+06	2.59006e+06	2.3711e+06	2.55923e+06		52	63	1484	1717
chromosome	2.31897e+06	2.59746e+06	2.37197e+06	2.55923e+06		138	117	71	90
chromosome	2.32254e+06	2.59748e+06	2.37216e+06	2.57315e+06		284	84	254	62
chromosome	2.32261e+06	2.59766e+06	2.37379e+06	2.57333e+06		1335	71	79	72
chromosome	2.32268e+06	2597994	2.37448e+06	2.57399e+06		1585	52	117	74
chromosome	2.32306e+06	2.60223e+06	2.37628e+06	2.57444e+06		71	91	167	311
chromosome	2.32316e+06	2.60319e+06	2.37803e+06	2.57482e+06		770	102	93	101
chromosome	2.32317e+06	2.60621e+06	2.37984e+06	2.57495e+06		7280	53	76	55
chromosome	2.3232e+06	2.61155e+06	2.37987e+06	2.57519e+06		196	172	695	56
chromosome	2.32324e+06	2611671	2.38013e+06	2.5752e+06		49	89	361	5122
chromosome	2.32326e+06	2.61193e+06	2.38049e+06	2.57521e+06		206	100	3935	129
chromosome	2.32342e+06	2.614e+06	2.38074e+06	2.57521e+06		103	185	183	126
chromosome	2.32372e+06	2.61793e+06	2.38076e+06	2.57743e+06		62	49	64	318
chromosome	2.32456e+06	2.61808e+06	2.38076e+06	2.57859e+06		137	85	59	194
chromosome	2.32546e+06	2.61814e+06	2.38441e+06	2.58196e+06		116	54	129	108
chromosome	2.32556e+06	2.61814e+06	2.38444e+06	2.59006e+06		8563	53	182	73
chromosome	2.32557e+06	2.61821e+06	2.38726e+06	2.59746e+06		77	206	68	317
chromosome	2.32567e+06	2.61829e+06	2.39264e+06	2.59799e+06		49	705	81	60
chromosome	2.32607e+06	2.61829e+06	2.39284e+06	2.59862e+06		390	173	57	86
chromosome	2.32685e+06	2.61837e+06	2.39355e+06	2.60308e+06		61	209	224	76
chromosome	2.33201e+06	2.61838e+06	2.39448e+06	2.60319e+06		109	51	97	85
chromosome	2.33206e+06	2.61845e+06	2.39458e+06	2.61155e+06		52	5815	71	297
chromosome	2.33207e+06	2.61846e+06	2.39498e+06	2.61167e+06		127	92	472	209
chromosome	2.3338e+06	2.61848e+06	2.39542e+06	2611930		55	53	104	103
chromosome	2.34005e+06	2.6185e+06	2.39566e+06	2.61229e+06		223	56	203	62
chromosome	2.34006e+06	2.61857e+06	2.39902e+06	2.614e+06		2614	119532	318	198
chromosome	2.34017e+06	2.61882e+06	2401571	2.61808e+06		1653	180	77	77
chromosome	2.35084e+06	2.61921e+06	2.40477e+06	2.61829e+06		522	59	85	500
chromosome	2.35093e+06	2.61928e+06	2.41872e+06	2.61829e+06		137	914	69	209
chromosome	2.35692e+06	2.61929e+06	2.41988e+06	2.61837e+06		52	46	1076	57
chromosome	2.35865e+06	2.62575e+06	2.41999e+06	2.61845e+06		222	46	271	1671
chromosome	2.35957e+06	2.62581e+06	2.4213e+06	2.61857e+06		134	902	333	15037
chromosome	2.36102e+06	2.6284e+06	2.42211e+06	2.61883e+06		78	45	11079	156
chromosome	2.36106e+06	2.62899e+06	2.42215e+06	2.61928e+06		810	204	639	526
chromosome	2.36182e+06	2.63161e+06	2.42215e+06	2.62581e+06		611	233	8420	1327
chromosome	2.36367e+06	2.63162e+06	2.42217e+06	2.62727e+06		913	62	79	56
chromosome	2.36382e+06	2.63164e+06	2.42223e+06	2.6276e+06		141	2504	56	58
chromosome	2.36914e+06	2.6321e+06	2.42265e+06	2.6284e+06		107	57	951	67
chromosome	2.36965e+06	2632662	2.42271e+06	2.62899e+06		299	66	61	361
chromosome	2.37008e+06	2.63343e+06	2.43984e+06	2.63161e+06		145	99	62	110
chromosome	2.37044e+06	2.63348e+06	2.44081e+06	2.63162e+06		102	47	159	81
chromosome	2.3711e+06	2.63364e+06	2.4421e+06	2.63164e+06		2110	56	79	2002
chromosome	2.37128e+06	2.63418e+06	2.44978e+06	2.63175e+06		96	47	73	60
chromosome	2.37197e+06	2.63452e+06	2.45057e+06	2.63175e+06		58	59	200	61
chromosome	2.37216e+06	2.63464e+06	2.45253e+06	2.6321e+06		258	47	62	76
chromosome	2373790	2.63528e+06	2.45346e+06	2.63266e+06		55	109	79	97
chromosome	2.37448e+06	2.63529e+06	2.45652e+06	2.63343e+06		55	82	71	179
chromosome	2.37628e+06	2.63537e+06	2.45653e+06	2.63348e+06		126	73	1927	73
chromosome	2.37645e+06	2.63557e+06	2.45665e+06	2.63364e+06		61	1284	72	87
chromosome	2.37724e+06	2.63593e+06	2.46094e+06	2.63413e+06		59	577	11992	83
chromosome	2.37756e+06	2.63597e+06	2.46503e+06	2.63418e+06		68	483	1386	80
chromosome	2.37803e+06	2.63601e+06	2.47182e+06	2.63452e+06		105	2568	300	74
chromosome	2.37983e+06	2.63742e+06	2.47569e+06	2.63464e+06		57	51	561	58
chromosome	2.37984e+06	2.63751e+06	2480940	2.63528e+06		93	294	88	209
chromosome	2.37987e+06	2.63751e+06	2.48253e+06	2.63529e+06		3444	78	56	100
chromosome	2.38013e+06	2.63784e+06	2.48305e+06	2.63532e+06		193	67	1323	57
chromosome	2.38037e+06	2.63789e+06	2.48306e+06	2.63536e+06		63	3261	511	84
chromosome	2.38049e+06	2.63789e+06	2.48361e+06	2.63537e+06		7971	156	70	107
chromosome	2.38074e+06	2.63797e+06	2.48361e+06	2.63557e+06		282	56	911	908
chromosome	2.38074e+06	2.63888e+06	2.48386e+06	2.63593e+06		50	64	60	468
chromosome	2.38076e+06	2.63979e+06	2.48652e+06	2.63597e+06		77	126	57	614
chromosome	2.38076e+06	2.64099e+06	2.48829e+06	2.63601e+06		46	105	377	698
chromosome	2.38441e+06	2.64119e+06	2.49371e+06	2.63728e+06		81	56	294	57
chromosome	2.38444e+06	2.64131e+06	2.49479e+06	2.63744e+06		174	168	140	65
chromosome	2.38448e+06	2.64216e+06	2.49551e+06	2.63751e+06		621	133	406	266
chromosome	2.3848e+06	2.64221e+06	2.49591e+06	2.63784e+06		50	61	79	101
chromosome	2.38774e+06	2.6423e+06	2.50036e+06	2.63789e+06		149	156	266	1848
chromosome	2.38899e+06	2.6423e+06	2.50063e+06	2.63789e+06		58	172	72	98
chromosome	2.3897e+06	2.64232e+06	2.50064e+06	2.63797e+06		126	55	7953	115
chromosome	2.39264e+06	2.64233e+06	2.50066e+06	2.63903e+06		54	6249	273	61
chromosome	2.39272e+06	2.64234e+06	2.50072e+06	2.64119e+06		61	306	420	80
chromosome	2.39355e+06	2.64235e+06	2.50133e+06	2.64131e+06		131	61	71	388
chromosome	2.39448e+06	2.64235e+06	2.50142e+06	2.64216e+06		97	61	192	236
chromosome	2.39498e+06	2.6424e+06	2.50279e+06	2.64229e+06		427	123	567	66
chromosome	2.39542e+06	2.64249e+06	2.50286e+06	2.6423e+06		123	49	66	290
chromosome	2.39566e+06	2.64304e+06	2.50287e+06	2.64232e+06		69	52	2608	109
chromosome	2.39902e+06	2.64305e+06	2.50327e+06	2.64233e+06		428	168	94	8039
chromosome	2.39906e+06	2.64305e+06	2.5046e+06	2.64234e+06		109	131	427	390
chromosome	2.40157e+06	2.64308e+06	2.50463e+06	2.6424e+06		73	190	177	56
chromosome	2.40477e+06	2.64311e+06	2.50586e+06	2.64305e+06		69	87	1586	102
chromosome	2.41779e+06	2.64312e+06	2.50797e+06	2.64305e+06		48	117	118	91
chromosome	2.41872e+06	2.64312e+06	2.52094e+06	2.64308e+06		46	18732	62	96
chromosome	2.41988e+06	2.64315e+06	2.52319e+06	2.64312e+06		1722	598	102	104
chromosome	2.41999e+06	2.64694e+06	2.52664e+06	2.64312e+06		143	555	94	6288
chromosome	2.42069e+06	2.64811e+06	2.52919e+06	2.64315e+06		122	564	109	319
chromosome	2.4213e+06	2.64811e+06	2.53168e+06	2.64694e+06		518	90	89	1128
chromosome	2.42211e+06	2.64827e+06	2556087	2.64811e+06		58644	108	80	780
chromosome	2.42212e+06	2.65857e+06	2.55848e+06	2.64811e+06		87	85	143	79
chromosome	2.42213e+06	2.65912e+06	2.56671e+06	2.64827e+06		73	47	91	136
chromosome	2.42215e+06	2.65985e+06	2.57195e+06	2.64879e+06		364	2560	101	92
chromosome	2.42215e+06	2.66112e+06	2.57708e+06	2.65857e+06		6144	86	102	104
chromosome	2.42216e+06	2.66186e+06	2.58199e+06	2.65912e+06		74	80	1648	73
chromosome	2.42217e+06	2.6619e+06	2.58297e+06	2.65985e+06		61	573	419	1118
chromosome	2.42223e+06	2.66257e+06	2.58605e+06	2.66112e+06		221	434	127	121
chromosome	2.4223e+06	2.66629e+06	2.59409e+06	2.66186e+06		114	50	85	102
chromosome	2.4223e+06	2.66639e+06	2.59594e+06	2.6619e+06		70	73	133	658
chromosome	2.42265e+06	2.66761e+06	2.59755e+06	2.66257e+06		1101	78	80	839
chromosome	2.42271e+06	2.66771e+06	2.60145e+06	2.66639e+06		62	446	123	83
chromosome	2.43984e+06	2.67232e+06	2.60417e+06	2.66641e+06		58	105	107	139
chromosome	2.44081e+06	2.67298e+06	2.61162e+06	2.66761e+06		180	58	76	87
chromosome	2.4421e+06	2.67337e+06	2.61387e+06	2.66771e+06		71	112	264	545
chromosome	2.45057e+06	2.67401e+06	2.61681e+06	2.6704e+06		363	2856	62	60
chromosome	2.45253e+06	2.67426e+06	2.62144e+06	2.67077e+06		52	141	123	60
chromosome	2.45653e+06	2.67531e+06	2.62265e+06	2.67232e+06		1815	852	1126	98
chromosome	2.46094e+06	2.67629e+06	2.62266e+06	2.67273e+06		5959	586	141	78
chromosome	2.46503e+06	2.67639e+06	2.62347e+06	2.67298e+06		1831	453	59	500
chromosome	2.47182e+06	2.67976e+06	2.62726e+06	2.67307e+06		162	623	73	86
chromosome	2.47569e+06	2.67976e+06	2.6274e+06	2.67337e+06		389	91	455	130
chromosome	2.48253e+06	2.68019e+06	2.62915e+06	2.67401e+06		46	166	82	2007
chromosome	2.48305e+06	2.68098e+06	2.62972e+06	2.67426e+06		6061	430	124	188
chromosome	2.48315e+06	2.68105e+06	2.63599e+06	2.67531e+06		56	528	74	1177
chromosome	2.48361e+06	2.68225e+06	2.63697e+06	2.67629e+06		1857	514	231	233
chromosome	2.48384e+06	2.68378e+06	2.64129e+06	2.67639e+06		64	189	359	568
chromosome	2.48386e+06	2.68409e+06	2646464	2.67976e+06		146	2056	205	729
chromosome	2.48652e+06	2.68535e+06	2.64731e+06	2.67976e+06		46	108	133	56
chromosome	2.48829e+06	2.68539e+06	2.64794e+06	2.68019e+06		307	53	16905	295
chromosome	2.49371e+06	2.68558e+06	2648105	2.68098e+06		346	8160	67	318
chromosome	2.49479e+06	2.68559e+06	2.65215e+06	2.68105e+06		188	205	110	402
chromosome	2.49551e+06	2.68563e+06	2.65221e+06	2.68378e+06		532	85	235	262
chromosome	2.50036e+06	2.68923e+06	2.65523e+06	2.68409e+06		270	401	415	720
chromosome	2.50064e+06	2.68928e+06	2.65556e+06	2.68535e+06		1373	384	128	115
chromosome	2.50072e+06	2.69437e+06	2.65724e+06	2.68558e+06		353	53	59	6688
chromosome	2.50075e+06	2.6944e+06	2.65754e+06	2.68559e+06		56	58	163	123
chromosome	2.50133e+06	2.69449e+06	2.66246e+06	2.68923e+06		60	63	518	294
chromosome	2.50142e+06	2.69449e+06	2.66273e+06	2.68928e+06		132	51	1633	578
chromosome	2.50279e+06	2.69453e+06	2.66275e+06	2.6944e+06		49	53	1857	88
chromosome	2.50287e+06	2.69454e+06	2.66286e+06	2694592		1517	59	113	58
chromosome	2.5046e+06	2.69456e+06	2.66322e+06	2.69464e+06		3710	64	71	166
chromosome	2.50463e+06	2.69459e+06	2.66329e+06	2.69469e+06		184	79	65	10655
chromosome	2.50469e+06	2.69464e+06	2.66331e+06	2.6947e+06		86	264	99	309
chromosome	2.50586e+06	2.69469e+06	2663537	2.69529e+06		946	22417	58	109
chromosome	2507975	2.6947e+06	2663565	2.69531e+06		64	590	72	95
chromosome	2.50948e+06	2.69529e+06	2.66449e+06	2.69542e+06		75	50	842	97
chromosome	2.52094e+06	2.69542e+06	2.66464e+06	2.69616e+06		88	50	2140	120
chromosome	2.52664e+06	2.69613e+06	2.66465e+06	2.69636e+06		93	94	18170	75
chromosome	2.52919e+06	2.69616e+06	2.66466e+06	2.69638e+06		48	67	148	72
chromosome	2.52919e+06	2.69667e+06	2.66467e+06	2.69674e+06		49	52	56	93
chromosome	2.55609e+06	2.69674e+06	2.66468e+06	2.69679e+06		74	45	56	1415
chromosome	2.55637e+06	2.69679e+06	2.66491e+06	2.69873e+06		45	669	136	72
chromosome	2.55848e+06	2.69804e+06	2.66639e+06	2.69875e+06		104	46	809	87
chromosome	2.56669e+06	2.69875e+06	2.66645e+06	2.69911e+06		46	61	2016	169
chromosome	2.57195e+06	2.69911e+06	2.6665e+06	2.6992e+06		113	71	58	124
chromosome	2.57708e+06	2.6992e+06	2.6665e+06	2.69999e+06		65	86	134	107
chromosome	2.58199e+06	2.69999e+06	2.66651e+06	2.70015e+06		135	89	83	60
chromosome	2.58297e+06	2.70015e+06	2.66664e+06	2.70028e+06		104	68	59	11847
chromosome	2.58605e+06	2.70017e+06	2.66669e+06	2.70031e+06		129	47	63	290
chromosome	2.59409e+06	2.70028e+06	2.66773e+06	2700486		144	7637	1089	143
chromosome	2.59594e+06	2.70028e+06	2.67109e+06	2.70097e+06		130	86	326	174
chromosome	2.60145e+06	2.70031e+06	2.69639e+06	2.70386e+06		61	246	216	56
chromosome	2.60417e+06	2.70097e+06	2.69751e+06	2.70788e+06		62	387	176	56
chromosome	2.61162e+06	2.70135e+06	2.69969e+06	2.71331e+06		114	45	71	97
chromosome	2.61387e+06	2.70386e+06	2.70022e+06	2.72233e+06		138	47	345	320
chromosome	2.62144e+06	2.70987e+06	2.70065e+06	2.72953e+06		222	186	64	70
chromosome	2.62255e+06	2.71331e+06	2.701e+06	2.73477e+06		112	281	99	269
chromosome	2.62264e+06	2.71334e+06	2.70146e+06	2.73744e+06		45	60	627	82
chromosome	2.62265e+06	2.72233e+06	2.70154e+06	2.74043e+06		2516	75	71	184
chromosome	2.62266e+06	2.73477e+06	2.70171e+06	2.74393e+06		151	374	66	162
chromosome	2.62348e+06	2.73744e+06	2.70255e+06	2.75945e+06		111	290	89	342
chromosome	2.62726e+06	2.74043e+06	2.70351e+06	2.76455e+06		113	683	62	98
chromosome	2.6274e+06	2.74043e+06	2.70361e+06	2.76553e+06		428	112	60	73
chromosome	2.62915e+06	2.74393e+06	2.70397e+06	2.76884e+06		103	845	105	108
chromosome	2.62972e+06	2.75945e+06	2.7079e+06	2.76898e+06		89	600	548	79
chromosome	2.63599e+06	2.7615e+06	2.70991e+06	2.76976e+06		76	65	58	725
chromosome	2636968	2.76455e+06	2.70992e+06	2.77093e+06		136	59	309	88
chromosome	2.63772e+06	2.76553e+06	2.71042e+06	2.77228e+06		59	386	57	111
chromosome	2.64129e+06	2.76868e+06	2.71407e+06	2.773e+06		239	49	189	453
chromosome	2.64293e+06	2.76884e+06	2.71509e+06	2.77389e+06		131	78	282	123
chromosome	2.64646e+06	2.76898e+06	2.71958e+06	2.77836e+06		95	223	61	174
chromosome	2646998	2.76976e+06	2.72399e+06	2.78007e+06		57	1326	215	232
chromosome	2.64731e+06	2.77093e+06	2.72686e+06	2.78036e+06		75	132	300	64
chromosome	2.64794e+06	2.77143e+06	2.72703e+06	2.78123e+06		19565	93	57	106
chromosome	2.6481e+06	2.77228e+06	2.72965e+06	2.78124e+06		57	64	325	526
chromosome	2.64813e+06	2.773e+06	2.73174e+06	2.78223e+06		177	328	99	282
chromosome	2.64834e+06	2.77366e+06	2.74051e+06	2.78301e+06		59	68	159	61
chromosome	2.65215e+06	2.77389e+06	2.74654e+06	2.78403e+06		52	119	241	88
chromosome	2.65221e+06	2.77836e+06	2.7469e+06	2.78593e+06		85	79	90	283
chromosome	2.65482e+06	2.78003e+06	2.74798e+06	2.78612e+06		92	54	66	110
chromosome	2.65523e+06	2.78007e+06	2.74839e+06	2.78617e+06		207	173	92	2013
chromosome	2.65556e+06	2.78123e+06	2.7493e+06	2.78733e+06		399	70	170	257
chromosome	2.65597e+06	2.78124e+06	2.76371e+06	2.7924e+06		71	309	64	258
chromosome	2.65724e+06	2.78223e+06	2.76571e+06	2.79365e+06		127	104	499	81
chromosome	2.65754e+06	2.78403e+06	2.76899e+06	2.7938e+06		53	93	197	58
chromosome	2.66246e+06	2.78594e+06	2.77225e+06	2.79644e+06		203	234	692	304
chromosome	2.66273e+06	2.78612e+06	2.77252e+06	2.79944e+06		106	360	105	589
chromosome	2.66275e+06	2.78617e+06	2.77822e+06	2.79964e+06		1106	8945	141	86
chromosome	2.66331e+06	2.78733e+06	2.77943e+06	2.80149e+06		52	369	71	100
chromosome	2.66449e+06	2.78744e+06	2.78027e+06	2.80236e+06		5199	61	128	62
chromosome	2.66464e+06	2.7911e+06	2.78216e+06	2.80322e+06		2270	111	621	2350
chromosome	2.66465e+06	2.7924e+06	2.78225e+06	2.80322e+06		17048	128	61	565
chromosome	2.66466e+06	2.79644e+06	2.78462e+06	2.80765e+06		143	599	88	1942
chromosome	2.66468e+06	2.79944e+06	2.78744e+06	2.81402e+06		101	585	7473	461
chromosome	2.66484e+06	2.79964e+06	2.79254e+06	2.82187e+06		63	51	177	317
chromosome	2.66491e+06	2.80233e+06	2.79254e+06	2.82789e+06		161	58	8902	63
chromosome	2.66639e+06	2.80322e+06	2.79259e+06	2.82907e+06		1999	2335	59	96
chromosome	2.66645e+06	2.80322e+06	2.79361e+06	2.83634e+06		4425	378	638	75
chromosome	2.6665e+06	2.80765e+06	2.79647e+06	2.83636e+06		78	3655	134	300
chromosome	2.6665e+06	2.80766e+06	2.79939e+06	2.83637e+06		135	128	80	4708
chromosome	2.66651e+06	2.81231e+06	2.79945e+06	2.8364e+06		82	53	1111	123
chromosome	2.66664e+06	2.81402e+06	2.80175e+06	2836442		59	288	994	367
chromosome	2.66773e+06	2.82187e+06	2.80218e+06	2.83842e+06		446	367	58	102
chromosome	2.67109e+06	2.8274e+06	2.80417e+06	2.83845e+06		164	73	111	1069
chromosome	2.6722e+06	2.82907e+06	2.80503e+06	2.83876e+06		60	53	56	336
chromosome	2.69639e+06	2.83634e+06	2.80504e+06	2.83908e+06		111	83	155	103
chromosome	2.69751e+06	2.83636e+06	2.80677e+06	2.83915e+06		83	382	109	1132
chromosome	2.69875e+06	2.83637e+06	2.81233e+06	2.83944e+06		330	8208	120	404
chromosome	2.69969e+06	2.83638e+06	2.81478e+06	2.84512e+06		52	82	70	424
chromosome	2.70022e+06	2.83644e+06	2.81756e+06	2.84802e+06		485	200	84	271
chromosome	2.70065e+06	2.83842e+06	2.81921e+06	2.84847e+06		78	84	77	375
chromosome	2.701e+06	2.83845e+06	2.82203e+06	2.85297e+06		53	766	108	180
chromosome	2.70146e+06	2.83876e+06	2.82381e+06	2.85303e+06		483	245	89	113
chromosome	2.70154e+06	2.83908e+06	2.82709e+06	2.85398e+06		47	71	56	91
chromosome	2.70171e+06	2.83915e+06	2.82908e+06	2.85559e+06		67	631	57	93
chromosome	2.70351e+06	2.83944e+06	2.83601e+06	2.85837e+06		54	775	610	237
chromosome	2.70397e+06	2.84512e+06	2.83603e+06	2.85881e+06		180	408	278	126
chromosome	2.70541e+06	2.84719e+06	2.83652e+06	2.85892e+06		75	50	115	145
chromosome	2.70764e+06	2.84802e+06	2.83754e+06	2.86163e+06		53	449	81	87
chromosome	2.70789e+06	2.84847e+06	2.8382e+06	2.86199e+06		1000	613	184	95
chromosome	2.70991e+06	2.85297e+06	2.84085e+06	2.86445e+06		56	209	725	631
chromosome	2.70992e+06	2.85303e+06	2.84183e+06	2.86446e+06		102	82	107	94
chromosome	2.71064e+06	2.85398e+06	2.84426e+06	2.86899e+06		63	98	347	1114
chromosome	2.71407e+06	2.85559e+06	2.84871e+06	2.869e+06		55	77	1069	85
chromosome	2.71509e+06	2.85837e+06	2.84883e+06	2.86919e+06		161	136	78	303
chromosome	2719578	2.85881e+06	2.84886e+06	2.86948e+06		51	108	250	293
chromosome	2.72399e+06	2.86199e+06	2.84891e+06	2.87233e+06		765	96	274	194
chromosome	2.72686e+06	2.86445e+06	2.84911e+06	2.87256e+06		191	951	58	94
chromosome	2.72965e+06	2.86446e+06	2.85115e+06	2.8741e+06		882	83	249	119
chromosome	2.73174e+06	2.86899e+06	2.85636e+06	2.87567e+06		124	975	58	486
chromosome	2739530	2.86919e+06	2.85835e+06	2.88127e+06		49	186	885	56
chromosome	2.7405e+06	2.86948e+06	2.8584e+06	2.88342e+06		104	252	786	617
chromosome	2.74654e+06	2.87233e+06	2.85884e+06	2.89014e+06		309	77	149	68
chromosome	2748386	2.87238e+06	2.85954e+06	2.89024e+06		52	48	175	100
chromosome	2.7493e+06	2.87256e+06	2.85954e+06	2.89025e+06		271	148	1253	75
chromosome	2.76135e+06	2.87407e+06	2.85964e+06	2.89032e+06		353	113	69	145
chromosome	2.76371e+06	2.8741e+06	2.86101e+06	2.89033e+06		67	237	683	158
chromosome	2.7657e+06	2.87568e+06	2.86189e+06	2.89034e+06		1021	443	60	60
chromosome	2.76688e+06	2.88127e+06	2.86457e+06	2.89039e+06		127	70	220	102
chromosome	2.76899e+06	2.88342e+06	2.86716e+06	2.8904e+06		168	286	130	183
chromosome	2.77186e+06	2.88473e+06	2.86724e+06	2.89043e+06		51	65	753	70
chromosome	2.77225e+06	2.88868e+06	2867402	2.89049e+06		1442	83	60	132
chromosome	2.77252e+06	2.89032e+06	2.86761e+06	2.89049e+06		51	56	208	58
chromosome	2.77822e+06	2.89086e+06	2.86841e+06	2.89064e+06		109	45	64	55
chromosome	2.78027e+06	2.89106e+06	2.86915e+06	2.89082e+06		72	174	3249	66
chromosome	2.78216e+06	2.89237e+06	2.87267e+06	2.89083e+06		424	138	1898	95
chromosome	2.78225e+06	2.89551e+06	2.87418e+06	2.89084e+06		58	214	220	66
chromosome	2.7841e+06	2.89619e+06	2.87578e+06	2.89086e+06		71	78	373	75
chromosome	2.78462e+06	2.89628e+06	2.87815e+06	2.89086e+06		55	48	199	1756
chromosome	2.78744e+06	2.89647e+06	2.87961e+06	2.89087e+06		27316	248	190	119
chromosome	2.7876e+06	2.89688e+06	2.87961e+06	2.89106e+06		105	182	1530	271
chromosome	2.79025e+06	2.90276e+06	2.88039e+06	2.89237e+06		61	57	15829	134
chromosome	2.79254e+06	2.90369e+06	2.88042e+06	2.89551e+06		282	47	585	225
chromosome	2.79254e+06	2.90371e+06	2.88158e+06	2.89628e+06		20515	5060	77	61
chromosome	2.79258e+06	2.90463e+06	2.88174e+06	2.89647e+06		49	74	418	403
chromosome	2.79259e+06	2.90483e+06	2.88353e+06	2.90276e+06		54	105	1263	71
chromosome	2.79286e+06	2.90507e+06	2.8887e+06	2.90371e+06		187	118	80	7723
chromosome	2.79361e+06	2.90508e+06	2.89041e+06	2.90463e+06		949	410	1487	221
chromosome	2.79647e+06	2.90529e+06	2.89092e+06	2.90483e+06		532	84	316	79
chromosome	2.79945e+06	2.90706e+06	2.89108e+06	2.90507e+06		644	4714	917	136
chromosome	2.80175e+06	2.90862e+06	2.89112e+06	2.90529e+06		514	63	352	81
chromosome	2.80417e+06	2.90867e+06	2.89116e+06	2.9067e+06		175	62	179	60
chromosome	2.80503e+06	2.90908e+06	2.89159e+06	2.90706e+06		113	48	78	2892
chromosome	2.80677e+06	2.90997e+06	2.8916e+06	2.90795e+06		59	6132	69	59
chromosome	2.80748e+06	2.90998e+06	2.89285e+06	2.90857e+06		55	354	148	91
chromosome	2.81233e+06	2.91001e+06	2.89615e+06	2.90862e+06		167	283	128	84
chromosome	2.81478e+06	2.91243e+06	2.89649e+06	2.90867e+06		51	559	57	108
chromosome	2.81756e+06	2.9125e+06	2.89676e+06	2.90908e+06		97	561	310	84
chromosome	2.81921e+06	2.91271e+06	2.89832e+06	2.90997e+06		84	3904	115	1801
chromosome	2.82203e+06	2.91271e+06	2.90155e+06	2.90998e+06		68	48	763	471
chromosome	2.82381e+06	2.9158e+06	2.90164e+06	2.91001e+06		298	53	77	242
chromosome	2.82709e+06	2.92008e+06	2.90361e+06	2.91243e+06		49	117	602	245
chromosome	2.83435e+06	2.92213e+06	2.91005e+06	2.91251e+06		85	184	372	61
chromosome	2.83601e+06	2922380	2.91287e+06	2.91271e+06		346	69	2674	917
chromosome	2.83603e+06	2.92259e+06	2.91453e+06	2.9158e+06		256	45	150	104
chromosome	2.83652e+06	2.92345e+06	2.91476e+06	2.91859e+06		102	52	57	82
chromosome	2.8382e+06	2.92582e+06	2.91979e+06	2.92008e+06		91	53	121	224
chromosome	2.84085e+06	2.92831e+06	2.92254e+06	2.92213e+06		2023	49	93	271
chromosome	2.84183e+06	2.92926e+06	2.92429e+06	2.92238e+06		135	49	318	66
chromosome	2.84426e+06	2.9293e+06	2.92972e+06	2.92345e+06		285	59	144	137
chromosome	2.84427e+06	2.92932e+06	2.93013e+06	2.92932e+06		46	116	168	75
chromosome	2.84871e+06	2.92936e+06	2.93133e+06	2.92936e+06		6932	274	244	164
chromosome	2.84883e+06	2.92948e+06	2.93235e+06	2.92948e+06		470	25026	55	7629
chromosome	2.84886e+06	2.92948e+06	2.93432e+06	2.92949e+06		99	125	167	80
chromosome	2.84891e+06	2.92949e+06	2.93566e+06	2.9295e+06		328	50	118	3083
chromosome	2.84948e+06	2.9295e+06	2.93777e+06	2.93708e+06		52	519	754	89
chromosome	2.85115e+06	2.93708e+06	2.93777e+06	2.93853e+06		97	215	266	63
chromosome	2.85636e+06	2.93834e+06	2.93778e+06	2.93909e+06		91	56	864	371
chromosome	2.85835e+06	2.93853e+06	2.9378e+06	2.93936e+06		511	60	205	65
chromosome	2.8584e+06	2.93909e+06	2.93903e+06	2.93975e+06		836	345	89	173
chromosome	2.85884e+06	2.93975e+06	2.93934e+06	2.93981e+06		79	47	101	121
chromosome	2.85954e+06	2.93981e+06	2939796	2.9399e+06		134	213	56	544
chromosome	2.85954e+06	2.9399e+06	2.94181e+06	2.94504e+06		1062	895	5783	216
chromosome	2.86101e+06	2.94069e+06	2.94187e+06	2.94587e+06		503	132	66	97
chromosome	2.86457e+06	2.94071e+06	2.94506e+06	2.94685e+06		329	336	206	504
chromosome	2867156	2.94504e+06	2.94583e+06	2.9507e+06		60	125	105	306
chromosome	2.86724e+06	2.94587e+06	2.95075e+06	2.95745e+06		614	695	1170	262
chromosome	2.86761e+06	2.94685e+06	2.95636e+06	2.95754e+06		1002	289	226	67
chromosome	2.86915e+06	2.9507e+06	2.95652e+06	2.95911e+06		2320	607	82	674
chromosome	2.86945e+06	2.95745e+06	2.95671e+06	2.95955e+06		78	565	77	181
chromosome	2.87267e+06	2.95911e+06	2.95685e+06	2.96011e+06		128	212	115	90
chromosome	2.87418e+06	2.95955e+06	2.9569e+06	2.96181e+06		383	97	94	79
chromosome	2.87578e+06	2.96011e+06	2.95859e+06	2.96249e+06		284	46	68	308
chromosome	2.87815e+06	2.96181e+06	2.95969e+06	2.9629e+06		250	77	141	72
chromosome	2.87961e+06	2.96249e+06	2.96093e+06	2.9652e+06		122	243	115	90
chromosome	2.87961e+06	2.9629e+06	2.9612e+06	2.96542e+06		873	69	88	233
chromosome	2.88039e+06	2.96542e+06	2.96319e+06	2.9658e+06		6093	124	72	65
chromosome	2.88042e+06	2.96598e+06	2.96403e+06	2.96598e+06		238	292	68	524
chromosome	2.88158e+06	2.96599e+06	2.96628e+06	2.96599e+06		61	65	55	78
chromosome	2.88174e+06	2.96689e+06	2.96639e+06	2966892		451	268	71	303
chromosome	2.88353e+06	2.96915e+06	2.9716e+06	2.96915e+06		641	50	109	80
chromosome	2.8887e+06	2.96937e+06	2.97962e+06	2.96937e+06		154	251	131	82
chromosome	2.89041e+06	2.96946e+06	2.98196e+06	2.97005e+06		926	81	78	80
chromosome	2.89092e+06	2.97005e+06	2.98673e+06	2.97094e+06		184	76	730	80
chromosome	2.89108e+06	2.97094e+06	2.99021e+06	2.9713e+06		89	73	155	74
chromosome	2.89112e+06	2.9713e+06	2.99245e+06	2.97158e+06		215	89	92	152
chromosome	2.89116e+06	2.97155e+06	2993507	2.97252e+06		70	51	65	65
chromosome	2.89159e+06	2.97158e+06	2.99712e+06	2.97266e+06		47	678	71	254
chromosome	2.8916e+06	2.97266e+06	2.9976e+06	2.97298e+06		50	121	94	115
chromosome	2.89285e+06	2.97298e+06	3.00456e+06	2.97392e+06		134	49	96	250
chromosome	2.89615e+06	2.97308e+06	3.00755e+06	2.97478e+06		46	77	73	71
chromosome	2.89643e+06	2.97309e+06	3.00985e+06	2.97875e+06		201	75	97	8095
chromosome	2.89649e+06	2.97392e+06	3.01001e+06	2.97876e+06		92	186	297	66
chromosome	2.89676e+06	2.97708e+06	3.01014e+06	2.9796e+06		155	84	407	94
chromosome	2.89798e+06	2.97875e+06	3.01076e+06	2.97968e+06		46	7794	58	95
chromosome	2.89832e+06	2.97876e+06	3.01083e+06	2.97985e+06		93	81	104	196
chromosome	2.90155e+06	2.9796e+06	3.01083e+06	2981210		836	76	4024	61
chromosome	2.90164e+06	2.97968e+06	3.01095e+06	2.98147e+06		75	256	61	98
chromosome	2.90361e+06	2.97975e+06	3.01109e+06	2.9821e+06		219	269	267	91
chromosome	2.91005e+06	2.97985e+06	3.01129e+06	2.98256e+06		286	167	88	59
chromosome	2.91287e+06	2.98121e+06	3.01149e+06	2.9841e+06		1981	79	63	64
chromosome	2.91453e+06	2.98147e+06	3.01248e+06	2.98685e+06		117	95	89	1193
chromosome	2.91476e+06	2.98685e+06	3014189	2.9918e+06		63	1273	84	78
chromosome	2.91979e+06	2.98686e+06	3.02013e+06	2.99666e+06		135	62	632	557
chromosome	2.92429e+06	2.9918e+06	3.02136e+06	2.99727e+06		724	51	246	120
chromosome	2.92429e+06	2.99654e+06	3.02324e+06	2.99729e+06		725	66	67	967
chromosome	2.92665e+06	2.99666e+06	3.02359e+06	2.99729e+06		50	1006	180	113
chromosome	2.92972e+06	2.99695e+06	3.02572e+06	3.0029e+06		129	60	87	64
chromosome	2.92997e+06	2.99727e+06	3.02666e+06	3.00753e+06		47	631	381	212
chromosome	2.93013e+06	2.99729e+06	3.0377e+06	3.00987e+06		82	2537	429	94
chromosome	2.93101e+06	2.99729e+06	3.03774e+06	3.01e+06		48	593	1186	707
chromosome	2.93133e+06	2.99887e+06	3.03851e+06	3.01654e+06		190	102	1194	73
chromosome	2.93432e+06	3.00753e+06	3.03861e+06	3.01943e+06		151	254	3930	60
chromosome	2.93439e+06	3.00987e+06	3.03875e+06	3.02003e+06		51	265	106056	93
chromosome	2.93566e+06	3.01e+06	3.03876e+06	3.02067e+06		205	357	123676	87
chromosome	2.93777e+06	3.01654e+06	3.03878e+06	3.02502e+06		3157	58	483	1713
chromosome	2.93777e+06	3.01904e+06	3.03879e+06	3.03541e+06		221	91	322	237
chromosome	2.93778e+06	3.02003e+06	3.0388e+06	3037560		807	189	806	3798
chromosome	2.9378e+06	3.02368e+06	3.03883e+06	3.0386e+06		253	163	157	721
chromosome	2.93785e+06	3.02502e+06	3.03883e+06	3.04626e+06		45	1029	171	353
chromosome	2.93903e+06	3.02657e+06	3.03883e+06	3.05023e+06		87	65	86	265
chromosome	2.93934e+06	3.03541e+06	3.03885e+06	3.05038e+06		125	653	9302	2604
chromosome	2.94181e+06	3.03756e+06	3.03885e+06	3.0554e+06		3030	13359	9334	175
chromosome	2.94187e+06	3.03757e+06	3.03886e+06	3.05549e+06		53	46	125	245
chromosome	2.94506e+06	3.0386e+06	3.03887e+06	3.06124e+06		136	598	86	195
chromosome	2945833	3.04411e+06	3.03887e+06	3.06124e+06		67	96	115	197
chromosome	2.95075e+06	3.04626e+06	3.03888e+06	3.0615e+06		952	304	74	55
chromosome	2.95636e+06	3.05023e+06	3.03889e+06	3.06298e+06		106	612	143	668
chromosome	2.95652e+06	3.05038e+06	3.03893e+06	3.06298e+06		49	2766	203	668
chromosome	2.95671e+06	3.05106e+06	3.03901e+06	3.06325e+06		76	190	76	60
chromosome	2.95685e+06	3.0554e+06	3.03969e+06	3.06331e+06		90	153	294	61
chromosome	2.9569e+06	3.05549e+06	3.04164e+06	3.06333e+06		59	352	83	89
chromosome	2.95718e+06	3.06124e+06	3.04628e+06	3.0634e+06		109	86	127	62
chromosome	2.95859e+06	3.06124e+06	3.04692e+06	3.06344e+06		100	65	84	58
chromosome	2.9591e+06	3.06298e+06	3047746	3.06375e+06		68	66	88	75
chromosome	2.95969e+06	3.07094e+06	3.05546e+06	3.06378e+06		94	387	317	63
chromosome	2.95985e+06	3.0723e+06	3.05546e+06	3.06423e+06		54	99	220	149
chromosome	2.96093e+06	3.07233e+06	3.05819e+06	3.06433e+06		132	113	85	204
chromosome	2.9612e+06	3.07248e+06	3.06148e+06	3.06438e+06		55	193	60	138
chromosome	2.96319e+06	3.07353e+06	3.06558e+06	3.06438e+06		99	194	71	193
chromosome	2.96403e+06	3.07489e+06	3.06558e+06	3.06448e+06		88	67	598	282
chromosome	2.96738e+06	3.07545e+06	3.06578e+06	3.06455e+06		71	166	143	95
chromosome	2.9716e+06	3.07748e+06	3.07141e+06	3.06457e+06		115	78	5335	129
chromosome	2.97962e+06	3.07767e+06	3.07145e+06	3.0646e+06		125	1371	232	133
chromosome	2.98123e+06	3.07771e+06	3.07161e+06	3.06461e+06		188	169	150	329
chromosome	2.98196e+06	3.0786e+06	3.07167e+06	3.0647e+06		57	60	27530	251
chromosome	2.98673e+06	3.0793e+06	3.07168e+06	3.06547e+06		680	180	343	81
chromosome	2.99021e+06	3.08002e+06	3.07171e+06	3.06552e+06		665	102	82	61
chromosome	2.99183e+06	3.0802e+06	3.07183e+06	3.06556e+06		459	423	103	1184
chromosome	2.99245e+06	3.082e+06	3.07184e+06	3.07094e+06		89	157	368	187
chromosome	2.99351e+06	3.08223e+06	3072086	3.0723e+06		51	61	61	210
chromosome	2.99712e+06	3.083e+06	3.07226e+06	3.07233e+06		85	164	73	179
chromosome	3.00456e+06	3.08314e+06	3.07267e+06	3.07248e+06		51	251	72	288
chromosome	3.00755e+06	3.0876e+06	3.07392e+06	3.07353e+06		76	73	80	276
chromosome	3.00985e+06	3.08789e+06	3.07689e+06	3.07489e+06		46	67	246	81
chromosome	3.01001e+06	3.09026e+06	3.0782e+06	3.07545e+06		2750	104	2261	78
chromosome	3.01014e+06	3.09096e+06	3.07832e+06	3.07643e+06		250	270	72	69
chromosome	3.01083e+06	3.09099e+06	3.07862e+06	3.07748e+06		70	147	92	122
chromosome	3.01083e+06	3.09111e+06	3.0791e+06	3.07767e+06		2696	791	75	1194
chromosome	3.01095e+06	3.0925e+06	3.08004e+06	3.07771e+06		45	789	57	87
chromosome	3.01109e+06	3.09299e+06	3.08076e+06	3.0786e+06		259	228	71	92
chromosome	3.01129e+06	3.09378e+06	3.08747e+06	3.08002e+06		47	60	141	176
chromosome	3.01248e+06	3.09445e+06	3.09204e+06	3.0802e+06		64	94	122	402
chromosome	3.02013e+06	3.09445e+06	3.09284e+06	3.08187e+06		1427	98	181	55
chromosome	3.02136e+06	3.09675e+06	3.0929e+06	3.082e+06		453	68	205	187
chromosome	3.02324e+06	3.0968e+06	3.09448e+06	3.08223e+06		46	299	131	72
chromosome	3.02359e+06	3.10672e+06	3.0946e+06	3.083e+06		117	296	102	514
chromosome	3.02572e+06	3.10922e+06	3.09477e+06	3.08314e+06		52	47	290	210
chromosome	3.02666e+06	3.11649e+06	3.09726e+06	3.0876e+06		206	50	541	183
chromosome	3.03129e+06	3.11828e+06	3.11167e+06	3.08789e+06		82	184	642	92
chromosome	3.0377e+06	3.11999e+06	3.12049e+06	3.08913e+06		1871	50	1204	96
chromosome	3.03774e+06	3.12036e+06	3.12063e+06	3.09026e+06		1781	2030	2243	190
chromosome	3.03851e+06	3.12037e+06	3.12064e+06	3.09096e+06		224	99	180	549
chromosome	3.03861e+06	3120471	3.1207e+06	3.09099e+06		3768	63	76	275
chromosome	3.03875e+06	3.12189e+06	3.12072e+06	3.09111e+06		52715	186	231	70
chromosome	3.03876e+06	3.12464e+06	3.12085e+06	3.09111e+06		98690	612	106	1065
chromosome	3.03878e+06	3125037	3.1209e+06	3.0925e+06		207	48	70	1332
chromosome	3.03879e+06	3.12508e+06	3.12096e+06	3.09299e+06		179	157	81	184
chromosome	3.03879e+06	3.12509e+06	3.12128e+06	3.09419e+06		176	50	435	83
chromosome	3.0388e+06	3.1251e+06	3.12478e+06	3.09445e+06		637	716	125	131
chromosome	3.03881e+06	3.1262e+06	3.12687e+06	3.09445e+06		119	58	77	142
chromosome	3.03882e+06	3.1263e+06	3.1301e+06	3.0968e+06		80	57	530	572
chromosome	3.03883e+06	3.12632e+06	3.1302e+06	3.10568e+06		98	55	10461	80
chromosome	3.03885e+06	3.12639e+06	3.13178e+06	3.10672e+06		5233	55	90	102
chromosome	3.03885e+06	3.12648e+06	3.134e+06	3.11649e+06		5241	56	142	66
chromosome	3.03886e+06	3.12649e+06	3.13415e+06	3.11982e+06		56	244	175	65
chromosome	3.03887e+06	3.12649e+06	3.13452e+06	3.11986e+06		110	252	1394	101
chromosome	3.03889e+06	3.12652e+06	3.13453e+06	3.11999e+06		83	2453	3879	100
chromosome	3.0389e+06	3.12657e+06	3.135e+06	3.12032e+06		49	3542	180	55
chromosome	3.03891e+06	3.13e+06	3.13538e+06	3.12036e+06		45	183	202	2569
chromosome	3.03892e+06	3.13003e+06	3.13748e+06	3.12037e+06		52	137	197	128
chromosome	3.03901e+06	3.1328e+06	3.14212e+06	3.12047e+06		48	67	755	64
chromosome	3.03969e+06	3.13394e+06	3.14442e+06	3.12069e+06		745	225	101	65
chromosome	3.04628e+06	3.13682e+06	3.14981e+06	3.12189e+06		80	48	533	223
chromosome	3.04692e+06	3.13692e+06	3.15002e+06	3.12464e+06		318	55	992	1305
chromosome	3.04775e+06	3.14696e+06	3.15032e+06	3125037		56	701	84	102
chromosome	3.04847e+06	3.14948e+06	3.15308e+06	3.12508e+06		50	332	2398	78
chromosome	3.05546e+06	3.14972e+06	3.15456e+06	3.1251e+06		764	96	324	352
chromosome	3.05819e+06	3.15207e+06	3.15466e+06	3.12648e+06		55	128	142	133
chromosome	3.06558e+06	3.15223e+06	3.15568e+06	3.12649e+06		407	474	500	130
chromosome	3.06572e+06	3.15232e+06	3.15726e+06	3.12649e+06		45	64	68	92
chromosome	3.06578e+06	3.15329e+06	3.15726e+06	3.12652e+06		119	127	1357	1422
chromosome	3.07141e+06	3.15463e+06	3.1574e+06	3.12657e+06		15057	96	226	1500
chromosome	3.07141e+06	3.15638e+06	3.15846e+06	3.13e+06		81	77	343	318
chromosome	3.07144e+06	3.15662e+06	3.15853e+06	3.13003e+06		145	168	75	89
chromosome	3.07145e+06	3.157e+06	3.16009e+06	3.13191e+06		455	61	75	70
chromosome	3.07153e+06	3.15701e+06	3.1601e+06	3.1328e+06		52	58	4686	155
chromosome	3.07161e+06	3.15702e+06	3161818	3.13394e+06		459	71	138	230
chromosome	3.07166e+06	3.15713e+06	3.16654e+06	3.14448e+06		49	2267	135	78
chromosome	3.07167e+06	3.15789e+06	3.16711e+06	3.14696e+06		20924	165	127	999
chromosome	3.07168e+06	3.15815e+06	3.16745e+06	3.14938e+06		323	219	295	73
chromosome	3.07168e+06	3.1582e+06	3.16964e+06	3.14948e+06		73	52	67	573
chromosome	3.07169e+06	3.15821e+06	3.16965e+06	3.14972e+06		49	83	11270	186
chromosome	3.07171e+06	3.15822e+06	3.16973e+06	3.14975e+06		120	116	84	315
chromosome	3.07183e+06	3.15833e+06	3.17085e+06	3.14999e+06		70	25081	408	60
chromosome	3.07184e+06	3.15844e+06	3179358	3.15207e+06		268	2286	77	147
chromosome	3.07188e+06	3158874	3181746	3.15223e+06		79	51	95	681
chromosome	3.07209e+06	3.16171e+06	3.18345e+06	3.15232e+06		84	621	105	151
chromosome	3.07267e+06	3.1618e+06	3.18383e+06	3.15241e+06		45	88	129	70
chromosome	3.07392e+06	3.1623e+06	3.18914e+06	3.15329e+06		52	260	72	223
chromosome	3.07689e+06	3.16643e+06	3.19209e+06	3.15463e+06		97	47	1047	143
chromosome	3.07769e+06	3.16646e+06	3.19502e+06	3.15662e+06		83	65	120	308
chromosome	3078050	3.16649e+06	3.199e+06	3.157e+06		63	92	62	70
chromosome	3.0782e+06	3.16653e+06	3.20136e+06	3.15701e+06		2533	831	256	103
chromosome	3.07862e+06	3.17517e+06	3.20145e+06	3.15702e+06		59	90	378	90
chromosome	3.0791e+06	3.17851e+06	3.20148e+06	3.15713e+06		69	115	441	1728
chromosome	3.08076e+06	3.17928e+06	3.20212e+06	3.15713e+06		56	114	65	100
chromosome	3.08747e+06	3.1838e+06	3.20217e+06	3.15789e+06		147	85	82	422
chromosome	3.09204e+06	3.18647e+06	3.20495e+06	3.15815e+06		244	45	156	142
chromosome	3.09284e+06	3.18985e+06	3.20745e+06	3.1582e+06		128	314	85	55
chromosome	3.0929e+06	3.19213e+06	3.20934e+06	3.15821e+06		105	502	94	62
chromosome	3.09477e+06	3.19531e+06	3.21373e+06	3.15822e+06		446	966	68	57
chromosome	3.09726e+06	3.19551e+06	3.21578e+06	3.15832e+06		312	123	73	74
chromosome	3.1101e+06	3.19553e+06	3.2158e+06	3.15833e+06		64	136	100	7089
chromosome	3.11167e+06	3.19557e+06	3.22074e+06	3.15844e+06		1616	4124	349	3740
chromosome	3.12049e+06	3.19667e+06	3.22409e+06	3.15887e+06		8736	674	1387	64
chromosome	3.12063e+06	3.199e+06	3.23272e+06	3.16171e+06		3724	52	210	250
chromosome	3.12064e+06	3.20147e+06	3.2347e+06	3.1618e+06		135	299	65	92
chromosome	3.12067e+06	3.20283e+06	3.23524e+06	3.1623e+06		47	46	74	168
chromosome	3.1207e+06	3.21006e+06	3.23525e+06	3.16643e+06		90	48	3371	61
chromosome	3.12072e+06	3.21145e+06	3.23526e+06	3.16644e+06		150	50	58	69
chromosome	3.12073e+06	3.21178e+06	3.23527e+06	3.16646e+06		74	535	388	100
chromosome	3.12074e+06	3.21391e+06	3.23533e+06	3.16649e+06		58	84	58	158
chromosome	3.12074e+06	3.21399e+06	3.23663e+06	3.16653e+06		65	305	1135	98
chromosome	3.12077e+06	3.21566e+06	3.23703e+06	3.16653e+06		61	328	155	440
chromosome	3.12077e+06	3.21826e+06	3.23718e+06	3.16697e+06		55	875	104	114
chromosome	3.12085e+06	3.22436e+06	3.23719e+06	3.17517e+06		344	83	76	86
chromosome	3.12085e+06	3.22904e+06	3.23787e+06	3.17851e+06		70	45	111	202
chromosome	3.12088e+06	3.23162e+06	3239166	3.17858e+06		48	98	127	399
chromosome	3.1209e+06	3.23185e+06	3.24053e+06	3.17927e+06		127	124	182	88
chromosome	3.12096e+06	3.23346e+06	3.24185e+06	3.1838e+06		110	95	2624	88
chromosome	3.12099e+06	3.23507e+06	3.24444e+06	3.18395e+06		55	103	58	61
chromosome	3.12128e+06	3.23507e+06	3.24555e+06	3.18985e+06		645	163	111	246
chromosome	3.12129e+06	3.23508e+06	3.24645e+06	3.18985e+06		64	121	102	55
chromosome	3.1213e+06	3.23524e+06	3.25029e+06	3.19213e+06		62	58	194	224
chromosome	3.12478e+06	3.23525e+06	3.2547e+06	3.19483e+06		74	1507	241	88
chromosome	3.12642e+06	3.2357e+06	3.2558e+06	3.19486e+06		49	110	76	70
chromosome	3.12642e+06	3.23687e+06	3.2562e+06	3.19505e+06		50	1487	250	89
chromosome	3.12687e+06	3.23688e+06	3.25649e+06	3.19507e+06		76	130	199	108
chromosome	3.1301e+06	3.23701e+06	3.26012e+06	3.19507e+06		449	56	921	61
chromosome	3.1302e+06	3.24089e+06	3.26134e+06	3.1951e+06		5995	1468	107	185
chromosome	3.1303e+06	3.24407e+06	3.26267e+06	3.19515e+06		127	77	208	131
chromosome	3.13178e+06	3.24432e+06	3.26294e+06	3.19515e+06		47	169	109	68
chromosome	3133999	3.24468e+06	3.2631e+06	3.19516e+06		97	3764	111	56
chromosome	3.13415e+06	3.24499e+06	3.26591e+06	3.19522e+06		133	1632	351	63
chromosome	3.13436e+06	3.24519e+06	3.26731e+06	3.19524e+06		105	100	58	58
chromosome	3.13452e+06	3.24532e+06	3.27148e+06	3.19531e+06		1511	66	77	559
chromosome	3.13453e+06	3.2498e+06	3.27193e+06	3.19538e+06		7438	55	139	102
chromosome	3.135e+06	3.25052e+06	3.27198e+06	3.19545e+06		167	97	120	59
chromosome	3.13538e+06	3.25518e+06	3.27214e+06	3.19546e+06		172	57	96	57
chromosome	3.13748e+06	3.25782e+06	3.27304e+06	3.19547e+06		363	78	201	100
[truncated: 2,327 more rows]

## Sheet: TSS classes
Chromosome																																													Chromid
pTSS									sTSS									iTSS									aTSS									oTSS									pTSS
Control, + strand		Control, - strand		Copper condition, + strand		Copper condition, - strand			Control, + strand		Control, - strand		Copper condition, + strand		Copper condition, - strand			Control, + strand		Control, - strand		Copper condition, + strand		Copper condition, - strand			Control, + strand		Control, - strand		Copper condition, + strand		Copper condition, - strand			Control, + strand		Control, - strand		Copper condition, + strand		Copper condition, - strand			Control, + strand		Control, - strand		Copper condition, + strand
2136.61	2137	10173.9	10174	2136.7	2137	12145	12145		2108.12	2108	80432.1	80432	2108.05	2108	80432	80432		1155.33	1155	36515.1	36515	1557.91	1558	17240.2	17240		26970.9	26971	1135.08	1135	57755.9	57756	1134.86	1135		1946.56	1947	6706.96	6707	1946.4	1946	6706.98	6707		926.223	926	2516.05	2516	926.051
6800.87	6801	12145	12145	6800.81	6801	17302	17302		58371.7	58372	102448	102448	2186.03	2186	102448	102448		1557.98	1558	56252	56252	2254.89	2255	36515.1	36515		35350.1	35350	4048.33	4048	57780.8	57781	1592.97	1593		2017.47	2017	6859.44	6859	2015.8	2016	6859.21	6859		2718.41	2718	6239.36	6239	2718.71
17399.2	17399	17302	17302	17399.1	17399	26921	26921		58490	58490	108911	108911	70295	70295	108762	108762		2254.66	2255	57917.4	57917	2298.31	2298	56252	56252		57756	57756	4314.02	4314	57922.7	57923	4313.97	4314		6480.02	6480	57727.5	57728	6480.02	6480	57727.5	57727		7106.73	7107	18034.1	18034	7106.75
17859	17859	26921	26921	17858.9	17859	33944.5	33945		105248	105248	153607	153607	70384.1	70384	108910	108910		2533.8	2534	78856.8	78857	2533.1	2533	87180.5	87181		57780.7	57781	17302	17302	80421.2	80421	5078.88	5079		57743.2	57743	147349	147349	57743	57743	88068	88068		21241.8	21242	19149.1	19149	21241.5
19630.9	19631	32110	32110	19631	19631	35574	35574		142493	142493	153812	153812	92160.1	92160	153607	153607		3184.92	3185	87180.5	87181	3185.04	3185	102074	102074		57923.6	57924	22002.3	22002	86850.1	86850	17302	17302		132092	132092	211591	211591	132092	132092	147349	147349		30577.1	30577	60097.9	60098	41402.9
20314.8	20315	35574	35574	20314.8	20315	37917	37917		142566	142566	153812	153812	104271	104271	153812	153812		7464.27	7464	133243	133243	7464.07	7464	133243	133243		80421.2	80421	22801	22801	89165	89165	20299.7	20300		147292	147292	237128	237128	147292	147292	211591	211591		41403.3	41403	61581.3	61581	61790
22026.4	22026	37916.9	37917	22026.8	22027	58031.7	58032		160514	160514	182383	182383	105248	105248	153812	153812		17399.2	17399	134198	134198	17399.1	17399	134198	134198		89164.9	89165	35063.3	35063	102231	102231	27110	27110		195842	195842	255342	255342	195842	195842	237128	237128		61790	61790	65538	65538	72768
22804	22804	67612.4	67612	23663.9	23664	67612.7	67613		175490	175490	182450	182450	137195	137195	182383	182383		30168.1	30168	134841	134841	30167.9	30168	134841	134841		102231	102231	37916.9	37917	102354	102354	33944.5	33945		195900	195900	289099	289099	195900	195900	255342	255342		72768	72768	66428	66428	73559
23664	23664	80345	80345	30167.9	30168	76707	76707		175545	175545	268605	268605	149385	149385	182450	182450		31183.4	31183	139622	139622	35082.6	35083	144116	144116		102354	102354	52374.2	52374	108769	108769	35063.3	35063		195951	195951	568393	568393	195951	195951	289099	289099		73559	73559	76521.9	76522	79399.3
24765.7	24766	84579.8	84580	38075.2	38075	80345	80345		184267	184267	288939	288939	160514	160514	268605	268605		35082.6	35083	144116	144116	44444.3	44444	158424	158424		108769	108769	64535.2	64535	133501	133501	37917	37917		211560	211560	572546	572547	211560	211560	568393	568393		74696.6	74697	80790.9	80791	80922
26970.9	26971	87846.3	87846	48898.1	48898	84579.8	84580		204306	204306	288970	288970	175490	175490	288939	288939		44444.6	44445	158424	158424	59122	59122	158634	158634		128751	128751	73006	73006	134940	134940	64535.2	64535		211648	211648	575862	575862	211648	211648	575862	575862		79399.4	79399	85529	85529	100254
30168.1	30168	89114	89114	64801	64801	87846.1	87846		210618	210618	305531	305531	175545	175545	288970	288970		58490	58490	159430	159430	61443.8	61444	159430	159430		140516	140516	80432.1	80432	142493	142493	80432	80432		211692	211692	627546	627547	211692	211692	575898	575898		80922	80922	90043.7	90044	107775
38075.2	38075	93036.5	93036	67667	67667	89114.3	89114		211830	211830	305550	305550	184267	184267	305551	305551		58503.3	58503	188005	188005	68632.7	68633	189033	189033		140570	140570	89114	89114	144459	144459	89114.3	89114		269567	269567	630609	630609	269506	269506	630609	630609		100254	100254	91233.9	91234	113773
48898	48898	100700	100700	68279	68279	93036.9	93037		211858	211858	305590	305590	204306	204306	305590	305590		59121.7	59122	189033	189033	82136.4	82136	239318	239318		142493	142493	91142.2	91142	151531	151531	91142.1	91142		269588	269588	630760	630760	269567	269567	630760	630760		107775	107775	105073	105073	117262
64800.9	64801	102322	102322	80421.2	80421	100821	100821		220961	220961	305621	305621	210618	210618	305697	305697		59689.4	59689	226593	226593	89945	89945	240882	240882		144459	144459	92214.7	92215	158841	158841	92214.2	92214		270044	270044	735941	735941	269588	269588	735941	735941		113773	113773	106086	106086	118317
67666.9	67667	108795	108795	82136.4	82136	102322	102322		258676	258676	305697	305697	211831	211831	309285	309285		61370.8	61371	238781	238781	91094.4	91094	268056	268056		151531	151531	100700	100700	159231	159231	100821	100821		270420	270420	759798	759798	270044	270044	759798	759798		117262	117262	110630	110630	122853
68279	68279	132068	132068	89165	89165	108795	108795		258764	258764	305705	305705	211859	211859	309405	309405		61443.6	61444	240882	240882	91747.5	91747	288850	288850		153993	153993	101093	101093	160300	160300	101093	101093		277590	277590	759884	759884	270420	270420	759884	759884		118317	118317	113616	113617	124006
70294.2	70294	133049	133049	89945	89945	132068	132068		258780	258780	305705	305705	211945	211945	314637	314637		64199.1	64199	268056	268056	92276.9	92277	304793	304793		154590	154590	102448	102448	169779	169779	102448	102448		409421	409421	801264	801264	409421	409421	801264	801264		122853	122853	125981	125981	126684
80421.2	80421	134841	134841	91094.4	91094	133049	133049		258850	258850	309284	309284	220961	220961	323504	323504		68632.7	68633	288849	288849	98130.7	98131	306027	306027		158841	158841	108795	108795	177418	177418	108762	108762		436052	436052	875197	875197	475683	475683	875197	875197		124006	124006	126555	126555	128219
82136.1	82136	139829	139829	92083.8	92084	134841	134841		258871	258871	309405	309405	224315	224315	347440	347440		82136.1	82136	304794	304794	100833	100833	307550	307550		160277	160277	108911	108911	181837	181837	108795	108795		475683	475683	1.02868e+06	1028676	630629	630629	1.03304e+06	1033038		126684	126684	135116	135116	129421
89164.9	89165	144116	144116	93179.9	93180	139829	139829		263937	263937	314637	314637	258763	258763	347554	347554		89945	89945	305103	305103	111683	111683	314592	314592		160301	160301	108933	108933	182261	182261	108910	108910		501558	501558	1033038	1033038	727155	727155	1.22752e+06	1227515		128219	128219	136189	136189	136597
89945	89945	144567	144567	97915.8	97916	144116	144116		264385	264385	317800	317800	258850	258850	347622	347622		91747.4	91747	305185	305185	112306	112306	314637	314637		169779	169779	115540	115540	187844	187844	108932	108932		506886	506886	1.1789e+06	1178899	727224	727224	1.36593e+06	1365933		129421	129421	138159	138159	148165
92083.8	92084	151514	151514	102354	102354	144567	144567		268605	268605	317952	317952	258873	258873	348289	348289		92276.9	92277	305223	305223	114343	114343	314719	314719		169877	169877	116978	116978	189024	189024	116352	116352		630629	630629	1.22752e+06	1227515	727322	727322	1.42251e+06	1422508		136597	136597	140955	140955	150153
93179.8	93180	153634	153634	104374	104374	151514	151514		269078	269078	323504	323504	263936	263936	348305	348305		98130.5	98130	305249	305249	116181	116181	317691	317691		177418	177418	137305	137305	191777	191777	116616	116616		630698	630698	1.30074e+06	1300743	727394	727394	1.50912e+06	1509119		148165	148165	144983	144983	150153
97313.7	97314	153634	153634	105187	105187	153634	153634		269189	269189	424430	424430	264385	264385	348423	348423		98185.7	98186	305315	305315	120235	120235	318023	318023		182261	182261	138410	138410	192322	192322	116978	116978		727155	727155	1.36593e+06	1365933	733025	733025	1.59509e+06	1595095		153511	153511	146138	146138	153511
97916.2	97916	154778	154778	108769	108769	153634	153634		298203	298203	484037	484037	269078	269078	348774	348774		100833	100833	305419	305419	122167	122167	318503	318503		187844	187844	144567	144567	214134	214134	137305	137305		727224	727224	1.42251e+06	1422508	769830	769830	1.59511e+06	1595114		153774	153774	148040	148040	153775
102354	102354	157547	157547	109366	109366	154778	154778		298216	298216	519815	519815	269189	269189	348848	348848		111683	111683	305435	305435	124232	124232	318630	318630		189024	189024	154778	154778	226611	226611	138410	138410		727322	727322	1.50912e+06	1509119	875215	875215	1.59513e+06	1595134		155397	155397	155196	155196	155397
104374	104374	158424	158424	110681	110681	157547	157547		302624	302624	557657	557657	269203	269203	349764	349764		112306	112306	305466	305466	124274	124274	318804	318804		191776	191776	182383	182383	239511	239511	144567	144567		727392	727392	1.58543e+06	1585426	875234	875234	1.59522e+06	1595225		157063	157063	155196	155196	157063
105187	105187	159430	159430	114343	114343	158424	158424		302641	302641	557680	557680	289057	289057	349777	349777		114343	114343	305489	305489	138759	138759	318890	318890		192322	192322	182450	182450	258596	258596	154778	154778		733025	733025	1.59512e+06	1595115	875248	875248	1.60353e+06	1603533		163933	163933	163785	163785	163933
108769	108769	160362	160362	120235	120235	159430	159430		310607	310607	557701	557701	298203	298203	349807	349807		116181	116181	305505	305505	146560	146560	318920	318920		214134	214134	184585	184585	276525	276525	182383	182383		735965	735965	1.59513e+06	1595133	875277	875277	1.71124e+06	1711238		174918	174918	165120	165120	177153
109366	109366	164216	164216	124861	124861	160362	160362		332360	332360	557750	557750	298216	298216	349827	349827		120235	120235	305621	305621	152205	152205	319370	319370		226611	226611	186053	186053	295410	295410	182450	182450		769830	769830	1.59522e+06	1595225	875287	875287	1.71336e+06	1713365		177153	177153	166114	166114	177153
110681	110681	169594	169594	134940	134940	164216	164216		333743	333743	558386	558386	302623	302623	349848	349848		122167	122167	305697	305697	160514	160514	320095	320095		239511	239511	189033	189033	297633	297633	184585	184585		875100	875100	1.60353e+06	1603533	875304	875304	1.79183e+06	1791831		177153	177153	174805	174805	180180
114343	114343	177400	177400	135947	135947	169594	169594		334681	334681	571816	571816	302641	302641	349859	349859		123210	123210	305962	305962	162683	162683	321494	321494		250966	250966	190741	190741	304031	304031	186053	186053		875215	875215	1.71124e+06	1711238	875329	875329	1.81611e+06	1816109		177779	177779	176425	176425	185991
120235	120235	188005	188005	137284	137284	189033	189033		388001	388001	571856	571856	309507	309507	350241	350241		124274	124274	306027	306027	184251	184251	321798	321798		258597	258597	190992	190992	304382	304382	189033	189033		875236	875236	1.71336e+06	1713365	875343	875343	1.88829e+06	1888291		180180	180180	177037	177037	198513
135947	135947	189033	189033	140021	140021	192552	192552		393348	393348	571926	571926	310607	310607	350296	350296		136139	136139	307550	307550	184267	184267	323356	323356		258676	258676	192552	192552	309318	309318	190741	190741		875262	875262	1.79183e+06	1791831	875373	875373	1.91129e+06	1911294		185991	185991	179384	179384	202908
137284	137284	192552	192552	142493	142493	226700	226700		393394	393394	775460	775460	312776	312776	350796	350796		136218	136218	314592	314592	190889	190889	325883	325883		268605	268605	192966	192966	314358	314358	190992	190992		875278	875278	1.81611e+06	1816109	875393	875393	2.05643e+06	2056425		198513	198513	180057	180057	204650
140021	140021	226700	226700	144459	144459	235854	235854		396509	396509	775496	775496	333743	333743	350812	350812		138758	138758	314637	314637	200245	200245	345405	345405		276525	276525	195557	195557	315573	315573	192552	192552		875288	875288	1.88829e+06	1888291	914706	914706	2.12988e+06	2129876		202908	202908	182180	182180	210301
144459	144459	235855	235855	146560	146560	236868	236868		400426	400426	780950	780950	334678	334678	350831	350831		146560	146560	314719	314719	200452	200452	346962	346962		288109	288109	198301	198301	315792	315792	192966	192966		875306	875306	1888877	1888877	914861	914861	2.16187e+06	2161875		204650	204650	210114	210114	212106
146560	146560	236868	236868	149359	149359	241162	241162		409615	409615	785878	785878	388001	388001	350851	350851		160514	160514	314954	314954	202472	202472	347003	347003		295410	295410	199799	199799	319407	319407	196606	196606		875331	875331	1.91129e+06	1911294	1.00265e+06	1002654	2.16197e+06	2161966		210301	210301	214878	214878	215226
149359	149359	238781	238781	151531	151531	250260	250260		410263	410263	785891	785891	393348	393348	350867	350867		162683	162683	317691	317691	203997	203997	347072	347072		304382	304382	201486	201486	323363	323363	198301	198301		875342	875342	2.02566e+06	2025659	1.03296e+06	1032958	2.16205e+06	2162047		212106	212106	262717	262717	225244
151531	151531	241162	241162	160381	160381	250947	250947		410274	410274	788081	788081	393394	393394	350879	350879		169877	169877	317759	317759	204075	204075	347378	347378		309317	309317	204122	204122	326243	326243	199799	199799		875374	875374	2.04636e+06	2046360	1.06674e+06	1066739	2.20189e+06	2201888		213260	213260	269104	269104	236376
154590	154590	250260	250260	161798	161798	251626	251626		425543	425543	788144	788144	396509	396509	350895	350895		170062	170063	317952	317952	210575	210575	347387	347387		314358	314358	204669	204669	326356	326356	201653	201653		875385	875385	2.05642e+06	2056423	1.07276e+06	1072759	2.20533e+06	2205325		215226	215226	274095	274095	251470
160381	160381	250947	250947	169779	169779	267707	267707		427189	427189	788154	788154	400426	400426	350912	350912		184251	184251	318023	318023	210618	210618	347440	347440		315573	315573	208618	208618	326567	326567	204122	204122		875394	875394	2.12988e+06	2129876	1.26969e+06	1269685	2.22253e+06	2222531		217282	217282	275453	275453	253616
161798	161798	251626	251626	179155	179155	268677	268677		435694	435694	788249	788249	401956	401956	350948	350948		184267	184267	318804	318804	215619	215619	347472	347472		319407	319407	209996	209996	340825	340825	204669	204669		914706	914706	2.16173e+06	2161731	1.2697e+06	1269702	2.26133e+06	2261328		219925	219925	276441	276441	259737
169779	169779	267708	267708	180827	180827	275754	275754		435709	435709	798138	798138	402041	402041	350957	350957		193872	193872	318890	318890	223266	223266	347554	347554		323363	323363	226700	226700	345089	345089	208618	208618		914862	914862	2.16187e+06	2161875	1.27941e+06	1279406	2.27364e+06	2273640		225244	225244	289993	289993	262845
169877	169877	268677	268677	182261	182261	283684	283684		435730	435730	856907	856907	409615	409615	350975	350975		200245	200245	318920	318920	258873	258873	347622	347622		326243	326243	229736	229736	347086	347086	212454	212454		942137	942137	2.16197e+06	2161966	1.29669e+06	1296693	2.27367e+06	2273670		236376	236376	290871	290871	267126
179155	179155	275754	275754	184251	184251	291139	291139		437154	437154	858332	858332	410263	410263	484037	484037		200451	200451	319370	319370	261695	261695	347836	347836		326356	326356	251626	251626	351139	351139	223248	223248		942219	942219	2.16205e+06	2162047	1.31227e+06	1312265	2.2828e+06	2282796		237375	237375	291989	291989	282785
180827	180827	283684	283684	185566	185566	303664	303664		437290	437290	873788	873788	410274	410274	519944	519944		202472	202472	320095	320095	261695	261695	348029	348029		326567	326567	256088	256088	371431	371431	224500	224500		942241	942241	2.20189e+06	2201888	1.39672e+06	1396719	2.28434e+06	2284341		251470	251470	298364	298364	285267
182261	182261	291139	291139	189024	189024	304521	304521		439684	439684	873850	873850	410433	410433	520002	520002		203997	203997	321493	321493	264261	264261	348065	348065		340825	340825	258970	258970	375434	375434	226700	226700		942281	942281	2.20512e+06	2205119	1.4607e+06	1460703	2.28436e+06	2284357		253616	253616	301157	301157	296679
184251	184251	303664	303664	190354	190354	305764	305764		439710	439710	888158	888158	425543	425543	571816	571816		210575	210575	321798	321798	264684	264684	348161	348161		345090	345090	268677	268677	387941	387941	232367	232367		1.00265e+06	1002654	2.2053e+06	2205298	1.46084e+06	1460838	2.3154e+06	2315402		262845	262845	301566	301566	307775
185566	185566	304521	304521	192322	192322	314719	314719		465685	465685	888222	888222	427190	427190	732886	732886		210618	210618	323356	323356	268753	268753	348180	348180		347085	347085	276972	276972	407955	407955	243713	243713		1.00722e+06	1007218	2.20533e+06	2205325	1.46091e+06	1460914	2.32315e+06	2323147		267126	267126	333684	333684	324260
189024	189024	305764	305764	202472	202472	315582	315582		465765	465765	928724	928724	435695	435695	733008	733008		211424	211424	325883	325883	269010	269010	348195	348195		348245	348245	278089	278089	408037	408037	251626	251626		1.03296e+06	1032958	2.22253e+06	2222531	1.50899e+06	1508990	2.35671e+06	2356710		282785	282785	339969	339969	325078
190354	190354	314719	314719	202900	202900	316123	316123		484055	484055	928813	928813	435715	435715	757243	757243		215619	215619	345031	345031	269078	269078	348214	348214		371430	371430	278264	278264	418433	418433	256088	256088		1.06674e+06	1066739	2.26133e+06	2261328	1.6842e+06	1684199	2.35701e+06	2357011		285267	285267	352237	352237	337413
192322	192322	315582	315582	204267	204267	317842	317842		484144	484144	929837	929837	439684	439684	769674	769674		258871	258871	345405	345405	272237	272237	348289	348289		375434	375434	283684	283684	424424	424424	258970	258970		1.07276e+06	1072759	2.27364e+06	2273640	1.88821e+06	1888210	2.36026e+06	2360264		296679	296679	355052	355052	377774
196117	196117	316124	316124	204586	204586	318178	318178		530856	530856	929917	929917	439711	439711	780950	780950		260161	260161	351118	351118	276893	276893	348305	348305		375549	375549	323504	323504	431338	431338	260247	260247		1.18316e+06	1183159	2273670	2273670	1.90911e+06	1909109	2.37232e+06	2372319		307775	307775	357448	357448	387544
202472	202472	317842	317842	205235	205235	318630	318630		561055	561055	929935	929935	439726	439726	785878	785878		261695	261695	375416	375416	278408	278408	348323	348323		387941	387941	326584	326584	436827	436827	263938	263938		1.26969e+06	1269685	2.2828e+06	2282796	2.02148e+06	2021482	2.38172e+06	2381719		324257	324257	358372	358372	390674
202900	202900	318178	318178	210575	210575	320095	320095		572805	572805	929935	929935	465685	465685	785891	785891		261695	261695	381749	381749	280332	280332	348423	348423		407955	407955	334688	334688	436936	436936	268677	268677		1.2697e+06	1269701	2.28434e+06	2284340	2.05095e+06	2050946	2.40623e+06	2406231		332065	332065	367378	367378	413803
204267	204267	320095	320095	211783	211783	321798	321798		603871	603871	955761	955761	465765	465765	788081	788081		264261	264261	383581	383581	283159	283159	348482	348482		408037	408037	335335	335335	437142	437142	268975	268975		1.27941e+06	1279406	2.28436e+06	2284357	2.05639e+06	2056391	2.50831e+06	2508307		337413	337413	373273	373273	418321
204586	204586	321798	321798	215619	215619	323356	323356		651789	651789	955959	955959	495511	495511	788144	788144		268753	268753	418435	418435	286197	286197	348550	348550		418433	418433	335767	335767	442737	442737	276972	276972		1.29669e+06	1296693	2.3154e+06	2315402	2.07433e+06	2074331	2.50896e+06	2508963		343696	343696	390571	390571	419149
205235	205235	323356	323356	220387	220387	325958	325958		651890	651890	995892	995892	530818	530818	788153	788153		269010	269010	441667	441667	287006	287006	348637	348637		424424	424424	337045	337045	449855	449855	278089	278089		1.31227e+06	1312265	2.32252e+06	2322524	2.09069e+06	2090695	2.50971e+06	2509706		367483	367483	403582	403582	428709
210575	210575	325958	325958	220897	220897	326584	326584		651965	651965	996042	996042	530856	530856	788249	788249		269078	269078	442700	442700	298203	298203	348774	348774		431338	431338	337055	337055	460627	460627	278264	278264		1.39672e+06	1396719	2.32315e+06	2323147	2.14583e+06	2145828	2.50981e+06	2509814		377774	377774	405396	405396	433721
211783	211783	326584	326584	224378	224378	332241	332241		665414	665414	1.04987e+06	1049868	531002	531002	798138	798138		278108	278108	447829	447829	298216	298216	348817	348817		436827	436827	337166	337166	478484	478484	283684	283684		1.4607e+06	1460703	2.33421e+06	2334208	2.16185e+06	2161850	2.52092e+06	2520920		390675	390675	410991	410991	436905
215619	215619	332241	332241	226611	226611	340962	340962		754405	754405	1.06114e+06	1061140	561055	561055	798173	798173		278408	278408	459969	459969	299215	299215	348848	348848		436936	436936	341156	341156	480831	480831	323504	323504		1.46084e+06	1460837	2.35671e+06	2356709	2.35692e+06	2356918	2.57743e+06	2577429		406202	406202	417261	417261	439275
217369	217369	340962	340962	241466	241466	347472	347472		757248	757248	1.06127e+06	1061265	572805	572805	798199	798199		280333	280333	491459	491459	302641	302641	348882	348882		437142	437142	341253	341253	495486	495486	326584	326584		1.46091e+06	1460914	2.38172e+06	2381719	2.3711e+06	2371096	2.64827e+06	2648272		413803	413803	423064	423064	445197
220387	220387	345772	345772	242938	242938	348323	348323		759959	759959	1.06673e+06	1066727	603871	603871	823514	823514		280876	280876	492376	492376	302681	302681	348924	348924		437154	437154	344440	344440	508831	508831	326988	326988		1.50899e+06	1508990	2.40623e+06	2406230	2.37216e+06	2372155	2.64879e+06	2648792		418321	418321	445184	445184	449200
220897	220897	351118	351118	258838	258838	348817	348817		768497	768497	1.08317e+06	1083167	651789	651789	856907	856907		283159	283159	493848	493848	313913	313913	348948	348948		442737	442737	387989	387989	530722	530722	335335	335335		1.6842e+06	1684199	2.50831e+06	2508307	2.37628e+06	2376280	2.66639e+06	2666394		419149	419149	455511	455511	459259
224378	224378	355652	355652	261246	261246	351118	351118		768581	768581	1.08325e+06	1083251	651965	651965	858332	858332		284247	284247	508311	508311	327603	327603	349004	349004		449855	449855	392365	392365	544762	544762	335767	335767		1.88821e+06	1888210	2.50971e+06	2509706	2.38049e+06	2380492	2.66641e+06	2666415		428709	428709	458128	458128	474703
226611	226611	362331	362331	261695	261695	362331	362331		772446	772446	1.09504e+06	1095040	665414	665414	888158	888158		286197	286197	508399	508399	332767	332767	349027	349027		460627	460627	392680	392680	558340	558340	337044	337044		1.90911e+06	1909109	2.50981e+06	2509814	2.50327e+06	2503274	2.68558e+06	2685580		433722	433722	460645	460645	474703
241466	241466	387989	387989	263957	263957	387989	387989		785024	785024	1.15244e+06	1152443	665510	665510	888222	888222		287007	287007	510838	510838	333591	333591	349084	349084		478298	478298	396524	396524	558446	558446	337055	337055		2.05095e+06	2050946	2.52092e+06	2520920	2.52094e+06	2520944	2694592	2694592		436905	436905	472636	472636	478061
242938	242938	407970	407970	264261	264261	407970	407970		788494	788494	1.15251e+06	1152513	674531	674531	928724	928724		298203	298203	518699	518699	336460	336460	349134	349134		478329	478329	399866	399866	560394	560394	337166	337166		2056391	2056391	2.57743e+06	2577429	2.52664e+06	2526641	2.69464e+06	2694642		438011	438011	490775	490775	478635
246378	246378	418435	418435	268699	268699	418435	418435		791247	791247	1.17153e+06	1171526	754406	754406	928813	928813		298216	298216	519815	519815	341946	341946	349397	349397		478484	478484	400136	400136	565677	565677	341156	341156		2.07433e+06	2074331	2.64827e+06	2648272	2.53168e+06	2531679	2.69469e+06	2694693		449200	449200	505614	505614	491741
251645	251645	424373	424373	272514	272514	424430	424430		800741	800741	1.22403e+06	1224026	754416	754416	929917	929917		299215	299215	519831	519831	344458	344458	349438	349438		484055	484055	403342	403342	567395	567395	341253	341253		2.09069e+06	2090695	2.66639e+06	2666394	2648105	2648105	2700486	2700486		459259	459259	508495	508495	501947
258838	258838	431331	431331	276525	276525	431331	431331		800795	800795	1.25767e+06	1257668	757248	757248	929917	929917		299285	299285	520590	520590	360809	360809	349459	349459		495486	495486	406895	406895	567957	567957	344440	344440		2.14583e+06	2145828	2.68558e+06	2685580	2.66639e+06	2666393	2.70386e+06	2703860		474702	474702	522002	522002	505816
260161	260161	436592	436592	277707	277707	436592	436592		804386	804386	1.25776e+06	1257765	759959	759959	929935	929935		302425	302425	520682	520682	371511	371511	349488	349488		508831	508831	407970	407970	615038	615038	387989	387989		2.16186e+06	2161856	2.68563e+06	2685630	2.66645e+06	2666445	2.76553e+06	2765526		474702	474702	551894	551894	519138
261246	261246	437123	437123	286197	286197	437124	437124		811010	811010	1.26592e+06	1265920	768495	768495	929935	929935		302641	302641	547413	547413	375548	375548	349561	349561		530722	530722	418435	418435	615779	615779	392365	392365		2.27358e+06	2273578	2.69459e+06	2694591	2.70146e+06	2701464	2.77389e+06	2773892		474992	474992	566375	566375	522127
261695	261695	442870	442870	287255	287255	442870	442870		814670	814670	1.26594e+06	1265939	791247	791247	955761	955761		311605	311605	556841	556841	390892	390892	349601	349601		544762	544762	424373	424373	616612	616612	396524	396524		2.35692e+06	2356918	2.69464e+06	2694642	2.70154e+06	2701536	2.89014e+06	2890140		478061	478061	568331	568331	547443
263957	263957	448743	448743	289180	289180	448743	448743		814698	814698	1.29662e+06	1296620	791287	791287	955842	955842		313913	313913	556865	556865	395347	395347	349631	349631		554708	554708	424430	424430	617305	617305	403342	403342		2.3711e+06	2371095	2.69469e+06	2694693	2.72965e+06	2729655	2.89628e+06	2896276		478636	478636	574631	574631	563648
264261	264261	449402	449402	295410	295410	450633	450633		814755	814755	1.29676e+06	1296761	800741	800741	955959	955959		327603	327603	557304	557304	395571	395571	349680	349680		558340	558340	426867	426867	624370	624370	407970	407970		2.37128e+06	2371282	2.70386e+06	2703860	2.77943e+06	2779427	2.92936e+06	2929360		491741	491741	579271	579271	589982
268699	268699	450633	450633	301237	301237	451289	451289		819888	819888	1.30107e+06	1301066	800793	800793	995892	995892		332767	332767	557323	557323	396509	396509	349702	349702		558446	558446	427738	427738	630320	630320	418435	418435		2.37216e+06	2372155	2.76553e+06	2765526	2.80218e+06	2802180	2.92948e+06	2929476		501947	501947	580222	580222	590914
272514	272514	451289	451289	301986	301986	454383	454383		819901	819901	1.3093e+06	1309299	804386	804386	996042	996042		333591	333591	557750	557750	396570	396570	349764	349764		560394	560394	436592	436592	632680	632680	424430	424430		2.37628e+06	2376280	2.77389e+06	2773892	2.89615e+06	2896153	2.92949e+06	2929491		505815	505815	580867	580867	596064
276525	276525	454383	454383	302576	302576	457602	457602		825499	825499	1.30932e+06	1309316	810974	810974	1.06114e+06	1061140		336460	336460	557904	557904	397423	397423	349777	349777		563860	563860	439087	439087	651493	651493	429725	429725		2.38037e+06	2380374	2.89619e+06	2896192	2.91005e+06	2910047	2.9295e+06	2929504		508585	508585	588579	588579	600127
277707	277707	457602	457602	309318	309318	460608	460608		825517	825517	1.30947e+06	1309471	811011	811011	1.06127e+06	1061267		341946	341946	560494	560494	397440	397440	349807	349807		565677	565677	439181	439181	684013	684013	436592	436592		2.38049e+06	2380492	2.89628e+06	2896276	3.00456e+06	3004562	3.0386e+06	3038595		512726	512726	600075	600075	666561
286197	286197	460608	460608	310580	310580	469157	469157		825535	825535	1.31219e+06	1312185	814755	814755	1.06668e+06	1066679		343616	343616	569683	569683	398540	398540	349827	349827		567396	567396	442870	442870	708506	708506	436977	436977		2.4223e+06	2422299	2.92936e+06	2929360	3.01083e+06	3010832	3.09111e+06	3091112		514295	514295	602479	602479	670595
287255	287255	469157	469157	323363	323363	470446	470446		900884	900884	1.3364e+06	1336402	819888	819888	1.06673e+06	1066727		344458	344458	590748	590748	400235	400235	349848	349848		567957	567957	443462	443462	757248	757248	439087	439087		2.52094e+06	2520943	2.92948e+06	2929476	3.01095e+06	3010946	3.12657e+06	3126570		519138	519138	608911	608911	671174
289180	289180	475503	475503	326567	326567	475503	475503		901027	901027	1.33653e+06	1336529	819901	819901	1.08317e+06	1083167		360809	360809	597734	597734	400426	400426	349859	349859		615038	615038	469157	469157	762125	762125	442870	442870		2.52664e+06	2526641	2.9295e+06	2929504	3.03851e+06	3038510	3.14999e+06	3149987		522127	522127	612858	612858	682053
295410	295410	478461	478461	327443	327443	478461	478461		905853	905853	1.34345e+06	1343455	825517	825517	1.08325e+06	1083251		371511	371511	616597	616597	400959	400959	349986	349986		615779	615779	490438	490438	768495	768495	443439	443439		2.6481e+06	2648105	3.0386e+06	3038595	3.03861e+06	3038612	3.15789e+06	3157891		523966	523966	620378	620378	684410
301237	301237	482233	482233	332259	332259	482232	482232		929982	929982	1.39332e+06	1393318	825532	825532	1.09503e+06	1095026		378765	378765	621181	621181	401278	401278	350008	350008		616612	616612	495594	495594	768582	768582	443463	443463		2.64813e+06	2648129	3.09111e+06	3091112	3.03876e+06	3038757	3.20509e+06	3205090		526092	526092	646720	646720	697274
301986	301986	484012	484012	333810	333810	484012	484012		930096	930096	1.46195e+06	1461951	900884	900884	1.09504e+06	1095041		390060	390060	629821	629821	401766	401766	350024	350024		617305	617305	495723	495723	769559	769559	469157	469157		2.64834e+06	2648341	3.12657e+06	3126570	3.03878e+06	3038782	3.2498e+06	3249804		547443	547443	649350	649350	699107
302576	302576	487425	487425	334665	334665	490566	490566		936482	936482	1.46423e+06	1464229	901027	901027	1.15244e+06	1152443		390892	390892	631600	631600	402619	402619	350085	350085		620245	620245	498412	498412	786825	786825	495594	495594		2.65597e+06	2655966	3.15789e+06	3157891	3.0388e+06	3038802	3.3065e+06	3306501		563648	563648	650874	650874	714191
309317	309317	490568	490568	341946	341946	490566	490566		936657	936657	1.53912e+06	1539115	905853	905853	1.15251e+06	1152513		393651	393651	660786	660786	405808	405808	350097	350097		630320	630320	502957	502957	787958	787958	502957	502957		2.66639e+06	2666393	3.2498e+06	3249804	3.03883e+06	3038826	3.30654e+06	3306541		566372	566372	668535	668535	716390
310580	310580	492520	492520	344458	344458	492520	492520		969411	969411	1.59439e+06	1594394	930096	930096	1.16381e+06	1163811		395347	395347	663685	663685	409849	409849	350156	350156		632680	632680	507539	507539	788449	788449	507539	507539		2.66645e+06	2666445	3.3065e+06	3306501	3.07161e+06	3071612	3.33191e+06	3331911		589982	589982	674624	674624	717256
312776	312776	495449	495449	371431	371431	495449	495449		987687	987687	1.59444e+06	1594437	936482	936482	1.17152e+06	1171522		395571	395571	672870	672870	410263	410263	350222	350222		651493	651493	509546	509546	798156	798156	507588	507588		2.70146e+06	2701464	3.30654e+06	3306542	3.07167e+06	3071671	3.34671e+06	3346714		590914	590914	687467	687467	729676
323363	323363	507173	507173	375548	375548	506290	506290		996679	996679	1.59447e+06	1594474	960945	960945	1.22403e+06	1224026		396509	396509	682353	682353	410274	410274	350453	350453		684013	684013	510838	510838	810974	810974	507718	507718		2.70154e+06	2701536	3.33191e+06	3331912	3.07171e+06	3071709	3.36563e+06	3365634		596065	596065	688951	688951	744505
326567	326567	509546	509546	387941	387941	507173	507173		996708	996708	1.5945e+06	1594496	969411	969411	1.25767e+06	1257668		396570	396570	726385	726385	415246	415246	350470	350470		685628	685628	514593	514593	811011	811011	509546	509546		2.72965e+06	2729655	3.34671e+06	3346715	3.09284e+06	3092836	3.4025e+06	3402497		600126	600126	698936	698936	753389
327443	327443	514593	514593	388763	388763	509546	509546		996719	996719	1.59457e+06	1594569	987687	987687	1.26592e+06	1265920		397441	397441	748673	748673	415465	415465	350518	350518		708506	708506	520929	520929	819888	819888	510838	510838		2.77186e+06	2771859	3.36563e+06	3365634	3.12049e+06	3120486	3.42752e+06	3427516		651705	651705	716301	716301	756452
332259	332259	518699	518699	395347	395347	514593	514593		996798	996798	1.5946e+06	1594598	996678	996678	1.26594e+06	1265939		400235	400235	749285	749285	417048	417048	350535	350535		728453	728453	534023	534023	819901	819901	514593	514593		2.7876e+06	2787602	3.4025e+06	3402497	3.13453e+06	3134527	3.43091e+06	3430912		666561	666561	720830	720830	760673
333812	333812	519831	519831	396570	396570	518699	518699		1.00045e+06	1000446	1.59462e+06	1594624	996708	996708	1.28892e+06	1288922		400426	400426	769259	769259	419124	419124	350572	350572		757248	757248	558386	558386	821612	821612	520929	520929		2.89615e+06	2896153	3.42752e+06	3427515	3.135e+06	3135002	3.433e+06	3432996		670595	670595	725744	725744	762790
334665	334665	520929	520929	397735	397735	519831	519831		1.01159e+06	1011588	1.59464e+06	1594642	1.00045e+06	1000446	1.29676e+06	1296761		400441	400441	769574	769574	424424	424424	350583	350583		761397	761397	558408	558408	823313	823313	534023	534023		2.91005e+06	2910047	3.42754e+06	3427539	3.15002e+06	3150025	3.56205e+06	3562054		682053	682053	726743	726743	766031
341946	341946	530849	530849	400235	400235	520929	520929		1.01165e+06	1011645	1.59476e+06	1594761	1.01219e+06	1012195	1.30087e+06	1300866		400959	400959	769625	769625	424526	424526	350620	350620		762125	762125	560615	560615	825029	825029	541453	541453		3.00456e+06	3004562	3.43091e+06	3430912	3.15568e+06	3155679	3.57637e+06	3576368		689177	689177	727771	727771	771362
344458	344458	540998	540998	403161	403161	530849	530849		1.01218e+06	1012180	1.59499e+06	1594988	1.01229e+06	1012293	1.30107e+06	1301066		401277	401277	771602	771602	424526	424526	350636	350636		768497	768497	561770	561770	835046	835046	560615	560615		3.01083e+06	3010832	3.43094e+06	3430942	3.20495e+06	3204946	3.59194e+06	3591943		699107	699107	729233	729233	778077
371430	371430	551678	551678	405104	405104	540998	540998		1.01229e+06	1012293	1.59507e+06	1595069	1.01237e+06	1012373	1.30932e+06	1309316		401766	401766	785540	785540	427228	427228	350670	350670		768520	768520	563822	563822	844313	844313	563822	563822		3.01095e+06	3010946	3.43293e+06	3432928	3.2631e+06	3263104	3.59195e+06	3591954		714191	714191	750559	750559	783135
375434	375434	554512	554512	406156	406156	554512	554512		1.01237e+06	1012373	1.62981e+06	1629807	1.01238e+06	1012384	1.33632e+06	1336319		402619	402619	785558	785558	427279	427279	350687	350687		768558	768558	571816	571816	859937	859937	571816	571816		3.03851e+06	3038510	3.433e+06	3432996	3.28382e+06	3283818	3.6069e+06	3606901		716390	716390	753292	753292	784789
375549	375549	556503	556503	408037	408037	556503	556503		1.01238e+06	1012383	1.63088e+06	1630878	1.01244e+06	1012437	1.33653e+06	1336529		402876	402876	785567	785567	427946	427946	350724	350724		768581	768581	571856	571856	882329	882329	571926	571926		3.03861e+06	3038612	3.56205e+06	3562054	3.29297e+06	3292965	3.60836e+06	3608359		717256	717256	756433	756433	785293
387941	387941	558408	558408	409585	409585	557657	557657		1.01244e+06	1012437	1.66867e+06	1668665	1.01247e+06	1012465	1.34339e+06	1343386		405808	405808	785577	785577	429613	429613	350735	350735		769559	769559	571926	571926	887155	887155	578599	578599		3.03876e+06	3038757	3.57636e+06	3576357	3.30856e+06	3308559	3.61614e+06	3616144		744506	744506	758830	758830	808487
388762	388762	560615	560615	417048	417048	560615	560615		1.01245e+06	1012454	1.76476e+06	1764761	1.02231e+06	1022308	1.34345e+06	1343455		409849	409849	785594	785594	433419	433419	350753	350753		785014	785014	575978	575978	897657	897657	584052	584052		3.03878e+06	3038784	3.57637e+06	3576368	3.32914e+06	3329137	3638209	3638209		753389	753389	759810	759810	811455
395347	395347	563822	563822	418433	418433	563822	563822		1.01247e+06	1012465	1.77537e+06	1775372	1.0225e+06	1022497	1.39332e+06	1393318		410263	410263	785624	785624	435750	435750	350762	350762		785024	785024	584052	584052	905411	905411	587225	587225		3.0388e+06	3038800	3.59195e+06	3591954	3.38373e+06	3383725	3.64529e+06	3645288		756452	756452	762704	762704	830730
396570	396570	568170	568170	424424	424424	569684	569684		1.01251e+06	1012511	1.77539e+06	1775391	1.02606e+06	1026059	1.4618e+06	1461799		410274	410274	785654	785654	435769	435769	350796	350796		786825	786825	587226	587226	905422	905422	587415	587415		3.03882e+06	3038816	3.6069e+06	3606901	3.4308e+06	3430801	3.75172e+06	3751720		760673	760673	765994	765994	831656
397735	397735	569683	569683	425584	425584	570663	570663		1.01252e+06	1012524	1.93125e+06	1931246	1.02608e+06	1026083	1.46195e+06	1461952		415246	415246	785671	785671	435788	435788	350812	350812		787958	787958	595052	595052	911297	911297	588997	588997		3.03885e+06	3038850	3.60836e+06	3608359	3.45012e+06	3450118	3.75848e+06	3758482		762790	762790	767409	767409	832870
400235	400235	570663	570663	427161	427161	571926	571926		1.01254e+06	1012545	1.99839e+06	1998386	1.02876e+06	1028762	1.46423e+06	1464229		415465	415465	785685	785685	435817	435817	350831	350831		788449	788449	601478	601478	927952	927952	601478	601478		3.07161e+06	3071612	3.61277e+06	3612772	3.45013e+06	3450130	3.78431e+06	3784309		766031	766031	767855	767855	856631
401956	401956	590783	590783	431338	431338	578599	578599		1.01256e+06	1012556	2.03028e+06	2030285	1.05302e+06	1053023	1.53912e+06	1539115		417048	417048	785721	785721	435838	435838	350851	350851		788494	788494	607245	607245	929691	929691	607245	607245		3.07166e+06	3071659	3.61614e+06	3616145	3.45023e+06	3450228	3.80534e+06	3805339		768181	768181	770355	770355	857792
403162	403162	597734	597734	435678	435678	590783	590783		1.01324e+06	1013244	2.0303e+06	2030299	1.05308e+06	1053076	1.5944e+06	1594401		424424	424424	785736	785736	435849	435849	350867	350867		798156	798156	608552	608552	930015	930015	608552	608552		3.07167e+06	3071671	3.61618e+06	3616178	3.50425e+06	3504245	3.80699e+06	3806991		783135	783135	774975	774975	858709
405104	405104	603826	603826	436827	436827	597734	597734		1.0134e+06	1013404	2.04659e+06	2046588	1.09192e+06	1091919	1.59444e+06	1594438		424526	424526	785758	785758	435860	435860	350879	350879		810974	810974	612927	612927	933418	933418	665514	665514		3.07169e+06	3071686	3.63821e+06	3638209	3.58133e+06	3581326	3.83595e+06	3835947		784789	784789	782244	782244	877358
406156	406156	624352	624352	437142	437142	603826	603826		1.02876e+06	1028762	2.05079e+06	2050791	1.10558e+06	1105583	1.59447e+06	1594474		424526	424526	785774	785774	435877	435877	350895	350895		811010	811010	625629	625629	935422	935422	668094	668094		3.07171e+06	3071709	3.64529e+06	3645288	3.60692e+06	3606918	3.84853e+06	3848535		785293	785293	787567	787567	883437
407955	407955	625629	625629	439701	439701	624352	624352		1.05302e+06	1053023	2.09346e+06	2093463	1.10923e+06	1109228	1.5945e+06	1594496		427228	427228	785807	785807	435885	435885	350912	350912		819888	819888	668094	668094	937412	937412	675920	675920		3.09284e+06	3092836	3.75172e+06	3751720	3.60844e+06	3608438	3.87054e+06	3870536		790238	790238	803207	803207	888868
408037	408037	634108	634108	442841	442841	634108	634108		1.05308e+06	1053076	2.11733e+06	2117334	1.11468e+06	1114681	1.59457e+06	1594570		427279	427279	785820	785820	435900	435900	350948	350948		819901	819901	675194	675194	943083	943083	687820	687820		3.12049e+06	3120486	3.75849e+06	3758488	3.61603e+06	3616033	3.87486e+06	3874857		799231	799231	828662	828662	891710
409585	409585	645368	645368	444602	444602	663685	663685		1.10558e+06	1105582	2.11741e+06	2117409	1.1147e+06	1114697	1.5946e+06	1594597		427946	427946	785831	785831	436936	436936	350957	350957		821611	821611	675920	675920	947363	947363	689425	689425		3.13453e+06	3134527	3.78423e+06	3784232	3.62038e+06	3620384	3.88256e+06	3882559		803233	803233	852264	852264	913984
417048	417048	663685	663685	460627	460627	665391	665391		1.10564e+06	1105641	2.15082e+06	2150819	1.11523e+06	1115228	1.59463e+06	1594628		428681	428681	785843	785843	437327	437327	350975	350975		823313	823313	687820	687820	960044	960044	694701	694701		3.135e+06	3135002	3.78426e+06	3784264	3.62063e+06	3620628	3.88381e+06	3883809		804252	804252	856099	856099	941853
418433	418433	665391	665391	464679	464679	682353	682353		1.11468e+06	1114681	2.15354e+06	2153543	1.11527e+06	1115274	1.59471e+06	1594710		428901	428901	785855	785855	437822	437822	351005	351005		825029	825029	689425	689425	972934	972934	695023	695023		3.15002e+06	3150025	3.78431e+06	3784309	3.62389e+06	3623888				807243	807243	856526	856526	945153
424424	424424	682353	682353	484088	484088	705463	705463		1.11469e+06	1114689	2.15358e+06	2153582	1.13002e+06	1130024	1.59476e+06	1594764		433419	433419	787589	787589	438896	438896	351069	351069		828856	828856	694701	694701	975234	975234	697251	697251		3.15568e+06	3155679	3.80534e+06	3805339	3.63842e+06	3638419				808487	808487	862905	862905	946898
425584	425584	705463	705463	488412	488412	752141	752141		1.13002e+06	1130024	2.16054e+06	2160536	1.1301e+06	1130104	1.59495e+06	1594945		435730	435730	787713	787713	439726	439726	351087	351087		835046	835046	695023	695023	983218	983218	699548	699548		3.20495e+06	3204946	3.80697e+06	3806975	3.64534e+06	3645341				811455	811455	872182	872182	947210
427161	427161	732886	732886	495486	495486	757298	757298		1.1301e+06	1130104	2.16064e+06	2160638	1.13012e+06	1130124	1.59499e+06	1594988		435749	435749	788071	788071	444602	444602	351118	351118		844313	844313	695090	695090	996507	996507	735651	735651		3.2631e+06	3263104	3.80699e+06	3806992	3.71879e+06	3718790				831656	831656	873622	873622	951105
428901	428901	735599	735599	497505	497505	769712	769712		1.13012e+06	1130124	2.1608e+06	2160797	1.13014e+06	1130144	1.59507e+06	1595070		435790	435790	788081	788081	461729	461729	367981	367981		851239	851239	696481	696481	1.04976e+06	1049758	737887	737887		3.27699e+06	3276991	3.83595e+06	3835947	3.72125e+06	3721251				832870	832870	876379	876379	952230
431338	431338	747573	747573	498336	498336	771271	771271		1.13014e+06	1130144	2.20169e+06	2201693	1.13019e+06	1130191	1.62981e+06	1629807		435839	435839	798138	798138	461877	461877	381749	381749		882329	882329	697251	697251	1.04994e+06	1049941	752141	752141		3.28382e+06	3283818	3.84853e+06	3848535	3.75197e+06	3751974				833803	833803	882145	882145	955412
435678	435678	752141	752141	500717	500717	772383	772383		1.13019e+06	1130191	2.21523e+06	2215226	1.16039e+06	1160389	1.63088e+06	1630878		435847	435847	810854	810854	462583	462583	418435	418435		897657	897657	699190	699190	1.05298e+06	1052980	753446	753446		3.29297e+06	3292965	3.87054e+06	3870536	3.78402e+06	3784021				856631	856631	897459	897459	963520
436827	436827	757297	757297	503365	503365	775496	775496		1.13695e+06	1136946	2.21524e+06	2215241	1.16504e+06	1165040	1.66866e+06	1668665		435860	435860	821208	821208	462656	462656	436977	436977		905422	905422	699548	699548	1.05302e+06	1053023	758684	758684		3.30856e+06	3308559	3.87486e+06	3874857	3.7841e+06	3784104				857792	857792	906611	906611	966138
437142	437142	769712	769712	507284	507284	781050	781050		1.16039e+06	1160389	2.22762e+06	2227625	1.1765e+06	1176504	1.76476e+06	1764761		435877	435877	824003	824003	462777	462777	441667	441667		911297	911297	735599	735599	1.06098e+06	1060981	763158	763158		3.32914e+06	3329137	3.88256e+06	3882559	3.78422e+06	3784218				858709	858709	908264	908264	971693
438297	438297	771271	771271	527161	527161	784534	784534		1.16504e+06	1165040	2.22765e+06	2227648	1.18297e+06	1182970	1.77538e+06	1775380		435897	435897	824688	824688	462915	462915	446257	446257		927952	927952	735651	735651	1.06116e+06	1061157	768510	768510		3.38373e+06	3383725	3.88386e+06	3883857	3.79147e+06	3791471				873952	873952	922658	922658	972420
439701	439701	772383	772383	532310	532310	785855	785855		1.1765e+06	1176504	2.27708e+06	2277082	1.25786e+06	1257865	1.77539e+06	1775391		436936	436936	835025	835025	464679	464679	447828	447828		928108	928108	737887	737887	1.07004e+06	1070038	772383	772383		3.41234e+06	3412343			3.81944e+06	3819439				877358	877358	943898	943898	975181
442841	442841	781050	781050	551783	551783	787362	787362		1.17661e+06	1176606	2.28259e+06	2282591	1.25794e+06	1257939	1.9857e+06	1985700		437290	437290	856330	856330	465592	465592	467938	467938		929691	929691	752141	752141	1.09179e+06	1091786	781050	781050		3.45013e+06	3450129			3.88246e+06	3882461				883437	883437	944590	944590	979621
460627	460627	784534	784534	558446	558446	788218	788218		1.18297e+06	1182969	2.28261e+06	2282610	1.26593e+06	1265928	1.99839e+06	1998386		437327	437327	858332	858332	465685	465685	470446	470446		929982	929982	758684	758684	1.09183e+06	1091831	781321	781321		3.45023e+06	3450227			3.88527e+06	3885266				888868	888868	945277	945277	990298
464679	464679	785855	785855	561139	561139	798236	798236		1.183e+06	1183003	2.28265e+06	2282651	1.27261e+06	1272605	2.04659e+06	2046589		437822	437822	858470	858470	465765	465765	478273	478273		930015	930015	763158	763158	1.09192e+06	1091919	783976	783976		3.50275e+06	3502747			3.89536e+06	3895363				891710	891710	948123	948123	992041
484088	484088	787358	787358	565677	565677	819884	819884		1.25786e+06	1257865	2.28269e+06	2282686	1.32075e+06	1320749	2.04928e+06	2049276		438896	438896	861891	861891	498434	498434	492376	492376		933417	933417	772383	772383	1.09205e+06	1092054	785540	785540		3.50425e+06	3504246			3.92796e+06	3927955				922682	922682	949161	949161	1.00142e+06
488413	488413	788218	788218	572794	572794	821594	821594		1.25794e+06	1257939	2.28626e+06	2286264	1.34605e+06	1346050	2.09346e+06	2093463		461376	461376	887254	887254	500717	500717	493848	493848		934946	934946	781050	781050	1.09207e+06	1092070	785557	785557		3.58133e+06	3581326								934438	934438	949895	949895	1.00281e+06
495486	495486	798236	798236	574312	574312	824074	824074		1.26593e+06	1265928	2.29249e+06	2292487	1.35092e+06	1350925	2.11741e+06	2117409		461729	461729	893228	893228	508035	508035	508311	508311		935115	935115	781320	781320	1.09487e+06	1094866	785577	785577		3.59201e+06	3592014								941853	941853	951012	951012	1.01234e+06
497505	497505	819885	819885	575055	575055	829538	829538		1.272e+06	1271999	2.30469e+06	2304690	1.35099e+06	1350991	2160536	2160536		461877	461877	895053	895053	508123	508123	508399	508399		935422	935422	783976	783976	1.09489e+06	1094889	785588	785588		3.62038e+06	3620384								945153	945153	963457	963457	1.02522e+06
498336	498336	821594	821594	578609	578609	835163	835163		1.27261e+06	1272606	2.31251e+06	2312514	1.36603e+06	1366030	2.16077e+06	2160768		461889	461889	900214	900214	508140	508140	510838	510838		943083	943083	785540	785540	1.09747e+06	1097474	785624	785624		3.62063e+06	3620628								945784	945784	971451	971451	1.03007e+06
500717	500717	823199	823199	586656	586656	856330	856330		1.27836e+06	1278358	2.3151e+06	2315103	1.54958e+06	1549579	2.1608e+06	2160797		462583	462583	904557	904557	509980	509980	518699	518699		947363	947363	785558	785558	1.10083e+06	1100835	785655	785655		3.62389e+06	3623888								946899	946899	991939	991939	1.04182e+06
503365	503365	824074	824074	603951	603951	858470	858470		1.32075e+06	1320749	2.31517e+06	2315168	1.55617e+06	1556167	2.18999e+06	2189986		462656	462656	909643	909643	510225	510225	519831	519831		949207	949207	785567	785567	1.10334e+06	1103344	789218	789218		3.63842e+06	3638419								947209	947209	997188	997188	1.05675e+06
507284	507284	829537	829537	607264	607264	859995	859995		1.34605e+06	1346050	2.32232e+06	2322319	1.55829e+06	1558288	2.28259e+06	2282593		462777	462777	929837	929837	531002	531002	519902	519902		956379	956379	785577	785577	1.10912e+06	1109118	792320	792320		3.64534e+06	3645341								952230	952230	998666	998666	1.05945e+06
527161	527161	835163	835163	607619	607619	862285	862285		1.35092e+06	1350925	2.32238e+06	2322383	1.55832e+06	1558319	2.2826e+06	2282604		462915	462915	929917	929917	533461	533461	520002	520002		960044	960044	785594	785594	1.13002e+06	1130024	794115	794115		3.71879e+06	3718790								955412	955412	1.00128e+06	1001281	1.0616e+06
531002	531002	851843	851843	639965	639965	865050	865050		1.55617e+06	1556167	2.32244e+06	2322440	1.57145e+06	1571455	2.28269e+06	2282686		464679	464679	932175	932175	561055	561055	520590	520590		975234	975234	785624	785624	1.1301e+06	1130104	795224	795224		3.72125e+06	3721251								955658	955658	1.00211e+06	1002109	1.06379e+06
532308	532308	856330	856330	640975	640975	866107	866107		1.55829e+06	1558288	2.32955e+06	2329554	1.57394e+06	1573937	2.28626e+06	2286263		465592	465592	933646	933646	561139	561139	520681	520681		983218	983218	785654	785654	1.13012e+06	1130124	795304	795304		3.75197e+06	3751974								963520	963520	1.02112e+06	1021121	1.07159e+06
535031	535031	856999	856999	651493	651493	868816	868816		1.55832e+06	1558319	2.32963e+06	2329629	1.57405e+06	1574046	2.29249e+06	2292487		465685	465685	935404	935404	574312	574312	560494	560494		996507	996507	785671	785671	1.13014e+06	1130144	798236	798236		3.78402e+06	3784021								966139	966139	1.02876e+06	1028765	1.08329e+06
551783	551783	858470	858470	674458	674458	887254	887254		1.57395e+06	1573947	2.32969e+06	2329695	1.57409e+06	1574095	2.30462e+06	2304623		465765	465765	935511	935511	574358	574358	569684	569684		1004774	1004774	789189	789189	1.13019e+06	1130191	812676	812676		3.78405e+06	3784047								971693	971693	1.03828e+06	1038277	1.08374e+06
558340	558340	859995	859995	735656	735656	891424	891424		1.57405e+06	1574045	2.32969e+06	2329695	1.60575e+06	1605746	2.30469e+06	2304690		484532	484532	955761	955761	574358	574358	578398	578398		1.04976e+06	1049758	789218	789218	1.15518e+06	1155185	819884	819884		3.7841e+06	3784104								972420	972420	1.03928e+06	1039282	1.0943e+06
558446	558446	862286	862286	750254	750254	894580	894580		1.5741e+06	1574095	2.32974e+06	2329738	1.60577e+06	1605767	2.31251e+06	2312514		497689	497689	956298	956298	574667	574667	590748	590748		1.04994e+06	1049941	789965	789965	1.16345e+06	1163450	823420	823420		3.78415e+06	3784147								975181	975181	1.04846e+06	1048460	1.1119e+06
561139	561139	865050	865050	752221	752221	900813	900813		1.65539e+06	1655389	2.32974e+06	2329738	1.64644e+06	1646438	2.31517e+06	2315168		497760	497760	959834	959834	580516	580516	597734	597734		1.05298e+06	1052980	792320	792320	1.16399e+06	1163988	823514	823514		3.78422e+06	3784218								979621	979621	1.05673e+06	1056730	1.12014e+06
563860	563860	866107	866107	754394	754394	904557	904557		1.6554e+06	1655400	2.32981e+06	2329806	1.64653e+06	1646531	2.31523e+06	2315234		498434	498434	964264	964264	600746	600746	615180	615180		1.05302e+06	1053023	794115	794115	1.16504e+06	1165040	823559	823559		3.79147e+06	3791471								990298	990298	1.0615e+06	1061499	1.12622e+06
565677	565677	868817	868817	757382	757382	911275	911275		1.65542e+06	1655420	2.32988e+06	2329881	1.65539e+06	1655389	2.32232e+06	2322319		500717	500717	967397	967397	600812	600812	616597	616597		1.06098e+06	1060981	794333	794333	1.16516e+06	1165159	825718	825718		3.81944e+06	3819439								992041	992041	1.08326e+06	1083260	1.14437e+06
572794	572794	879865	879865	759903	759903	920122	920122		1.65543e+06	1655431	2.32999e+06	2329987	1.6554e+06	1655404	2.32238e+06	2322383		508035	508035	971362	971362	605970	605970	621181	621181		1.06116e+06	1061157	795224	795224	1.17125e+06	1171245	827875	827875		3.88246e+06	3882461								1.00142e+06	1001420	1.09398e+06	1093982	1.15409e+06
574312	574312	887254	887254	762348	762348	928679	928679		1.65546e+06	1655455	2.33e+06	2330002	1.65542e+06	1655422	2.32955e+06	2329555		508140	508140	972097	972097	607349	607349	629821	629821		1.07004e+06	1070038	795304	795304	1.17503e+06	1175034	829538	829538		3.88527e+06	3885266								1.0028e+06	1002802	1.09433e+06	1094333	1.16143e+06
575055	575055	887707	887707	765547	765547	929969	929969		1.65547e+06	1655475	2330013	2330013	1.65544e+06	1655444	2.3297e+06	2329695		509980	509980	972109	972109	628746	628746	630303	630303		1.07106e+06	1071061	798236	798236	1.1765e+06	1176504	831955	831955		3.89536e+06	3895363								1.01234e+06	1012335	1.11964e+06	1119637	1.16304e+06
575928	575928	891424	891424	767061	767061	929969	929969		1.65549e+06	1655490	2.33004e+06	2330036	1.65546e+06	1655455	2.3297e+06	2329695		510225	510225	991006	991006	629205	629205	631600	631600		1.09179e+06	1091786	819885	819885	1.18374e+06	1183742	835163	835163											1.02522e+06	1025218	1.12593e+06	1125935	1.16558e+06
583937	583937	894580	894580	768463	768463	933419	933419		1.65551e+06	1655507	2.33008e+06	2330075	1.65547e+06	1655473	2.3297e+06	2329704		531002	531002	995892	995892	651789	651789	647723	647723		1.09205e+06	1092054	823420	823420	1.20142e+06	1201417	844900	844900											1.03007e+06	1030073	1.12805e+06	1128051	1.16686e+06
586670	586670	897607	897607	768582	768582	935511	935511		1.65555e+06	1655548	2.33011e+06	2330108	1.65549e+06	1655489	2.3297e+06	2329704		531040	531040	995982	995982	666743	666743	651331	651331		1.09487e+06	1094867	823553	823553	1.21749e+06	1217493	847485	847485											1.04182e+06	1041815	1.13704e+06	1137040	1.16711e+06
603951	603951	900813	900813	788449	788449	940875	940875		1.65577e+06	1655766	2.33018e+06	2330177	1.6555e+06	1655505	2.32974e+06	2329738		533461	533461	996042	996042	675761	675761	660786	660786		1.09489e+06	1094889	825718	825718	1.23763e+06	1237626	886391	886391											1.05675e+06	1056751	1.1442e+06	1144203	1.1686e+06
607264	607264	904557	904557	791998	791998	942922	942922		1.65579e+06	1655793	2.33025e+06	2330249	1.65555e+06	1655548	2.32974e+06	2329738		558533	558533	1.00483e+06	1004826	702225	702225	663685	663685		1.09659e+06	1096587	825981	825981	1.26299e+06	1262991	891564	891564											1.05945e+06	1059447	1.14622e+06	1146216	1.18853e+06
607619	607619	905771	905771	798156	798156	952757	952757		1.65582e+06	1655815	2.33025e+06	2330249	1.65577e+06	1655767	2.32988e+06	2329881		558650	558650	1.04985e+06	1049854	735680	735680	672870	672870		1.09747e+06	1097474	827875	827875	1.26579e+06	1265793	905989	905989											1.06217e+06	1062170	1.15055e+06	1150553	1.20093e+06
618989	618989	911276	911276	799098	799098	957147	957147		1.65588e+06	1655881	2.33033e+06	2330333	1.65579e+06	1655795	2.32988e+06	2329881		561055	561055	1062518	1062518	743602	743602	679377	679377		1.09824e+06	1098239	829537	829537	1.26593e+06	1265928	915783	915783											1.06379e+06	1063786	1.15189e+06	1151893	1.20194e+06
639965	639965	911276	911276	800810	800810	963703	963703		1.65591e+06	1655911	2.33033e+06	2330333	1.65581e+06	1655815	2.32999e+06	2329987		561139	561139	1.07808e+06	1078082	768582	768582	682353	682353		1.10083e+06	1100835	830705	830705	1.26595e+06	1265947	920122	920122											1.07159e+06	1071591	1152528	1152528	1.20568e+06
640975	640975	920122	920122	801391	801391	969297	969297		1.65593e+06	1655927	2.33034e+06	2330343	1.65583e+06	1655830	2330075	2330075		572875	572875	1.07891e+06	1078905	782999	782999	685831	685831		1.10334e+06	1103344	831955	831955	1.29815e+06	1298151	930142	930142											1.08374e+06	1083742	1152528	1152528	1.2078e+06
651493	651493	928679	928679	804375	804375	972109	972109		1.65594e+06	1655939	2.33034e+06	2330343	1.65588e+06	1655881	2.33011e+06	2330108		574312	574312	1.09496e+06	1094961	788825	788825	726385	726385		1.10912e+06	1109118	835163	835163	1.3067e+06	1306704	940076	940076											1.0943e+06	1094301	1.15396e+06	1153959	1.21559e+06
665510	665510	929969	929969	805321	805321	972109	972109		1.66179e+06	1661790	2.33036e+06	2330358	1.65591e+06	1655911	2.33018e+06	2330178		574356	574356	1.09499e+06	1094989	790894	790894	748673	748673		1.13002e+06	1130024	886391	886391	1.30676e+06	1306762	944939	944939											1.1058e+06	1105804	1.16091e+06	1160913	1.22462e+06
666429	666429	929969	929969	807198	807198	981020	981020		1.66182e+06	1661818	2.33036e+06	2330358	1.65594e+06	1655939	2.33033e+06	2330333		574356	574356	1.09797e+06	1097969	790923	790923	756371	756371		1.1301e+06	1130104	891564	891564	1.30779e+06	1307788	945006	945006											1.1119e+06	1111896	1.16858e+06	1168584	1.23086e+06
674458	674458	932175	932175	808724	808724	983237	983237		1.69225e+06	1692250	2.33039e+06	2330390	1.65928e+06	1659282	2.33033e+06	2330333		574668	574668	1.10184e+06	1101839	792492	792492	756408	756408		1.13012e+06	1130124	905989	905989	1.31201e+06	1312005	955761	955761											1.12014e+06	1120137	1.16974e+06	1169736	1.24099e+06
728453	728453	933419	933419	808724	808724	995982	995982		1.70114e+06	1701144	2.33039e+06	2330390	1.65935e+06	1659352	2.33034e+06	2330343		600746	600746	1.10265e+06	1102652	792509	792509	756995	756995		1.13014e+06	1130144	915783	915783	1.33483e+06	1334831	955842	955842											1.12622e+06	1126216	1.17129e+06	1171289	1.24182e+06
735656	735656	935511	935511	812031	812031	996501	996501		1.76487e+06	1764869	2.33048e+06	2330477	1.66055e+06	1660555	2.33034e+06	2330343		600813	600813	1.10861e+06	1108614	792824	792824	757007	757007		1.13019e+06	1130191	920122	920122	1.35099e+06	1350991	955959	955959											1.14437e+06	1144373	1.179e+06	1179000	1.25835e+06
750254	750254	940875	940875	814803	814803	1.04988e+06	1049885		1.84149e+06	1841485	2.34012e+06	2340125	1.66062e+06	1660623	2.33036e+06	2330356		605970	605970	1.12156e+06	1121556	793509	793509	757019	757019		1.15518e+06	1155185	930142	930142	1.38378e+06	1383779	962242	962242											1.14629e+06	1146290	1.1796e+06	1179598	1.2697e+06
752221	752221	942922	942922	823313	823313	1.05155e+06	1051552		1900725	1900725	2.34015e+06	2340152	1.66069e+06	1660687	2.33036e+06	2330356		625665	625665	1.12184e+06	1121840	798805	798805	757033	757033		1.16393e+06	1163933	940076	940076	1.38548e+06	1385479	983237	983237											1154085	1154085	1.18249e+06	1182486	1.29777e+06
754394	754394	947474	947474	825488	825488	1.053e+06	1053004		1.95592e+06	1955917	2.378e+06	2377997	1.66072e+06	1660716	2.33039e+06	2330389		629205	629205	1.12495e+06	1124947	798814	798814	768510	768510		1163988	1163988	945006	945006	1.38551e+06	1385507	987765	987765											1.16143e+06	1161427	1.18791e+06	1187914	1.30663e+06
757382	757382	952757	952757	827217	827217	1.06321e+06	1063209		1.99843e+06	1998433	2.37801e+06	2378008	1.66073e+06	1660728	2.34012e+06	2340125		651789	651789	1.13654e+06	1136542	798885	798885	769259	769259		1.164e+06	1163999	945419	945419	1.38812e+06	1388121	996501	996501											1.16304e+06	1163041	1.19839e+06	1198387	1.30717e+06
759903	759903	955843	955843	827912	827912	1.06378e+06	1063784		1.99847e+06	1998469	2.39811e+06	2398109	1.66179e+06	1661790	2.34015e+06	2340152		666744	666744	1.15241e+06	1152410	799313	799313	769437	769437		1.16504e+06	1165040	955761	955761	1.38852e+06	1388521	996818	996818											1.16686e+06	1166861	1.19867e+06	1198671	1.31524e+06
762345	762345	957147	957147	829652	829652	1.07266e+06	1072661		2.04092e+06	2040923	2.39824e+06	2398243	1.66182e+06	1661818	2.36325e+06	2363250		675761	675761	1.16389e+06	1163886	799360	799360	769574	769574		1.16516e+06	1165159	955843	955843	1.39674e+06	1396737	1.0019e+06	1001899											1.16711e+06	1167113	1.20444e+06	1204445	1.35656e+06
765547	765547	963702	963702	835046	835046	1.07525e+06	1075251		2.04102e+06	2041018	2.39901e+06	2399005	1.66189e+06	1661892	2.37777e+06	2377774		702225	702225	1.16395e+06	1163949	800094	800094	771021	771021		1.17125e+06	1171245	955959	955959	1.39901e+06	1399012	1.00365e+06	1003654											1.1686e+06	1168603	1.20557e+06	1205570	1.36249e+06
767061	767061	965180	965180	844313	844313	1.078e+06	1078005		2.05655e+06	2056548	2.40601e+06	2406009	1.69225e+06	1692250	2.37801e+06	2378011		735680	735680	1.17115e+06	1171151	800195	800195	771603	771603		1.1749e+06	1174900	961006	961006	1.40511e+06	1405106	1.00774e+06	1007743											1.17277e+06	1172769	1.22126e+06	1221260	1.37317e+06
768463	768463	969297	969297	862290	862290	1.07891e+06	1078906		2.11743e+06	2117433	2.40606e+06	2406060	1.75384e+06	1753843	2.39805e+06	2398048		736297	736297	1.17126e+06	1171259	800741	800741	785540	785540		1.17503e+06	1175034	962242	962242	1.4062e+06	1406200	1.00819e+06	1008192											1.18853e+06	1188528	1.23506e+06	1235059	1.37467e+06
768485	768485	972109	972109	866218	866218	1.08316e+06	1083156		2.12129e+06	2121290	2.40613e+06	2406134	1.75393e+06	1753925	2.39811e+06	2398109		743602	743602	1.17131e+06	1171315	800793	800793	785557	785557		1.1765e+06	1176504	983237	983237	1.41096e+06	1410957	1.00823e+06	1008227											1.20194e+06	1201941	1.24573e+06	1245730	1.37565e+06
772400	772400	981020	981020	882329	882329	1.08931e+06	1089314		2.12145e+06	2121449	2.40618e+06	2406175	1.84149e+06	1841485	2.39824e+06	2398242		768520	768520	1.17523e+06	1175229	804141	804141	785577	785577		1.18374e+06	1183742	987765	987765	1.41821e+06	1418212	1.0109e+06	1010898											1.20568e+06	1205683	1.25708e+06	1257083	1.37673e+06
781078	781078	983237	983237	884462	884462	1.09196e+06	1091956		2.14453e+06	2144534	2.4062e+06	2406196	1.8764e+06	1876399	2.39824e+06	2398242		768558	768558	1.1765e+06	1176497	804375	804375	785588	785588		1.18575e+06	1185752	996501	996501	1.42033e+06	1420331	1.011e+06	1011003											1.21094e+06	1210937	1.26701e+06	1267010	1.38049e+06
785014	785014	994542	994542	886407	886407	1.09505e+06	1095050		2.14455e+06	2144552	2.45787e+06	2457869	1.93117e+06	1931172	2.40601e+06	2406008		768581	768581	1184093	1184093	804386	804386	785624	785624		1.21749e+06	1217493	996817	996817	1.42039e+06	1420394	1.01337e+06	1013366											1.21559e+06	1215585	1.27348e+06	1273481	1.38361e+06
788449	788449	995982	995982	897657	897657	1.09765e+06	1097654		2.14779e+06	2147785	2.46481e+06	2464810	1.93129e+06	1931290	2.40606e+06	2406064		782999	782999	1.18674e+06	1186736	805321	805321	785655	785655		1.23763e+06	1237627	998521	998521	1.42044e+06	1420436	1.01578e+06	1015778											1.22462e+06	1224624	1.27957e+06	1279573	1.38502e+06
791287	791287	996501	996501	905934	905934	1.09817e+06	1098173		2.16443e+06	2164428	2.50458e+06	2504577	1.99843e+06	1998433	2.40614e+06	2406136		788825	788825	1.21064e+06	1210635	807198	807198	785673	785673		1.26299e+06	1262991	1.00365e+06	1003654	1.42655e+06	1426555	1.0208e+06	1020801											1.23086e+06	1230855	1.29777e+06	1297767	1.39529e+06
791998	791998	1.0051e+06	1005101	911275	911275	1.10085e+06	1100849		2190094	2190094	2.50806e+06	2508063	1.99847e+06	1998469	2.40615e+06	2406153		790894	790894	1.22374e+06	1223740	807913	807913	785685	785685		1.26482e+06	1264822	1.00774e+06	1007743	1.42761e+06	1427606	1.02738e+06	1027377											1.24099e+06	1240993	1.30549e+06	1305487	1.39771e+06
798156	798156	1.04988e+06	1049885	911297	911297	1.10184e+06	1101839		2.19013e+06	2190131	2.50852e+06	2508520	2.04092e+06	2040923	2.40618e+06	2406175		790923	790923	1.24166e+06	1241656	811011	811011	785721	785721		1.26568e+06	1265676	1.0109e+06	1010898	1.42911e+06	1429113	1.02832e+06	1028322											1.24182e+06	1241823	1.30832e+06	1308322	1.39771e+06
799099	799099	1.05155e+06	1051552	917457	917457	1.10766e+06	1107658		2.27344e+06	2273444	2.50861e+06	2508607	2.05655e+06	2056547	2.4062e+06	2406196		792492	792492	1.25767e+06	1257668	814803	814803	785736	785736		1.26579e+06	1265793	1.011e+06	1011002	1.43049e+06	1430491	1.03137e+06	1031367											1.24307e+06	1243067	1.35942e+06	1359416	1.40321e+06
800809	800809	1.053e+06	1053004	930015	930015	1.10921e+06	1109211		2273665	2273665	2.50868e+06	2508685	2.11743e+06	2117433	2.45787e+06	2457869		792508	792508	1.26292e+06	1262922	820128	820128	785758	785758		1.26593e+06	1265928	1.01337e+06	1013365	1.43076e+06	1430755	1.03227e+06	1032273											1258349	1258349	1.3652e+06	1365196	1.40894e+06
801391	801391	1.06321e+06	1063209	936656	936656	1.12155e+06	1121555		2.29266e+06	2292661	2.55921e+06	2559208	2.11748e+06	2117482	2.46481e+06	2464810		792824	792824	1.29633e+06	1296334	827217	827217	785774	785774		1.26595e+06	1265947	1.01578e+06	1015778	1.43086e+06	1430863	1.03727e+06	1037274											1.26432e+06	1264317	1.36765e+06	1367646	1.41054e+06
804375	804375	1.06378e+06	1063784	937352	937352	1.12239e+06	1122391		2.29271e+06	2292707	2.57519e+06	2575188	2.12129e+06	2121289	2.50458e+06	2504577		793509	793509	1.29676e+06	1296761	827391	827391	785808	785808		1.29665e+06	1296649	1.02738e+06	1027377	1431009	1431009	1.0373e+06	1037297											1.2697e+06	1269697	1.3833e+06	1383297	1.41214e+06
805322	805322	1.06668e+06	1066679	940979	940979	1.12628e+06	1126276		2.29275e+06	2292748	2.57521e+06	2575212	2.12144e+06	2121439	2.50806e+06	2508063		798805	798805	1.30946e+06	1309458	831973	831973	785820	785820		1.29815e+06	1298151	1.03192e+06	1031922	1.43135e+06	1431348	1.04264e+06	1042641											1.28465e+06	1284650	1.38499e+06	1384995	1.41549e+06
807198	807198	1.07266e+06	1072661	940979	940979	1.13685e+06	1136852		2.32254e+06	2322543	2.59746e+06	2597465	2.12146e+06	2121458	2.50852e+06	2508518		798814	798814	1.30947e+06	1309471	866831	866831	785831	785831		1.3067e+06	1306704	1.03727e+06	1037274	1.43334e+06	1433335	1.05018e+06	1050183											1.28679e+06	1286791	1.38746e+06	1387461	1.41841e+06
808723	808723	1.07525e+06	1075251	942026	942026	1.15073e+06	1150734		2.32261e+06	2322612	2.59748e+06	2597479	2.12196e+06	2121963	2.50861e+06	2508607		798822	798822	1.30969e+06	1309690	866933	866933	785843	785843		1.30676e+06	1306762	1.0373e+06	1037297	1.43715e+06	1437154	1.06127e+06	1061267											1.29777e+06	1297770	1.38819e+06	1388192	1.42588e+06
808723	808723	1.07808e+06	1078082	943083	943083	1.15253e+06	1152531		2.32268e+06	2322679	2.61155e+06	2611554	2.12201e+06	2122006	2.50869e+06	2508686		798884	798884	1.32032e+06	1320317	884462	884462	785855	785855		1.3287e+06	1328700	1042641	1042641	1.43805e+06	1438052	1.06144e+06	1061439											1.30663e+06	1306631	1.39301e+06	1393008	1.42827e+06
810974	810974	1.07891e+06	1078905	944473	944473	1.15529e+06	1155291		2.32306e+06	2323065	2611671	2611671	2.14779e+06	2147785	2.55921e+06	2559209		799312	799312	1.3253e+06	1325301	885503	885503	787589	787589		1334831	1334831	1.04911e+06	1049111	1.44e+06	1440001	1.06148e+06	1061485											1.35656e+06	1356559	1.39347e+06	1393474	1.44974e+06
812031	812031	1.08316e+06	1083156	944955	944955	1.15731e+06	1157311		2.3232e+06	2323198	2.61808e+06	2618081	2.14791e+06	2147910	2.57519e+06	2575188		799359	799359	1.33174e+06	1331737	886407	886407	787713	787713		1.34059e+06	1340592	1.05018e+06	1050183	1.44068e+06	1440679	1.0616e+06	1061603											1.36249e+06	1362490	1.39755e+06	1397554	1.45031e+06
814803	814803	1.09196e+06	1091956	949565	949565	1.16389e+06	1163886		2.32324e+06	2323239	2.61814e+06	2618139	2.16443e+06	2164428	2.61155e+06	2611555		800094	800094	1.33279e+06	1332785	906824	906824	788071	788071		1.35099e+06	1350991	1.06127e+06	1061265	1.44077e+06	1440765	1.06378e+06	1063784											1.36381e+06	1363805	1.40297e+06	1402973	1.45445e+06
823313	823313	1.09505e+06	1095051	960044	960044	1.16528e+06	1165280		2.32326e+06	2323256	2.61829e+06	2618288	2.19009e+06	2190094	2.61167e+06	2611671		800741	800741	1.33333e+06	1333325	917124	917124	788081	788081		1.38378e+06	1383779	1.06144e+06	1061439	1.44102e+06	1441024	1.0736e+06	1073599											1.37077e+06	1370772	1.40434e+06	1404340	1463582
825488	825488	1.09765e+06	1097654	960900	960900	1.16971e+06	1169714		2.32546e+06	2325460	2.61837e+06	2618374	2.19013e+06	2190131	2.61829e+06	2618289		800795	800795	1.33838e+06	1338376	917280	917280	797914	797914		1.38548e+06	1385479	1.0616e+06	1061603	1.44158e+06	1441583	1.07368e+06	1073684											1.37262e+06	1372624	1.40544e+06	1405436	1.47568e+06
827218	827218	1.09817e+06	1098173	969333	969333	1.17042e+06	1170422		2.32557e+06	2325568	2.61845e+06	2618451	2.26808e+06	2268081	2.61837e+06	2618372		804141	804141	1.33843e+06	1338427	936482	936482	798001	798001		1.38551e+06	1385507	1.06378e+06	1063784	1.44168e+06	1441685	1.07619e+06	1076185											1.37317e+06	1373172	1.40636e+06	1406363	1.48301e+06
827912	827912	1.10184e+06	1101839	981223	981223	1.17042e+06	1170422		2.33201e+06	2332014	2.61846e+06	2618463	2.27344e+06	2273444	2.61845e+06	2618451		804375	804375	1.33845e+06	1338447	936656	936656	798049	798049		1.38812e+06	1388121	1.0736e+06	1073599	1.44172e+06	1441723	1.08316e+06	1083156											1.37565e+06	1375650	1.41426e+06	1414255	1.48518e+06
829652	829652	1.10553e+06	1105528	983218	983218	1.17158e+06	1171582		2.33206e+06	2332058	2.61846e+06	2618463	2.29266e+06	2292661	2.63162e+06	2631617		804386	804386	1.34033e+06	1340325	937412	937412	798105	798105		1.38852e+06	1388521	1.07366e+06	1073660	1.44264e+06	1442638	1.08317e+06	1083167											1.37673e+06	1376733	1.41546e+06	1415457	1.48775e+06
835046	835046	1.10766e+06	1107659	984433	984433	1.175e+06	1175000		2.33207e+06	2332069	2.61848e+06	2618476	2.29271e+06	2292707	2.63175e+06	2631748		805322	805322	1.37373e+06	1373729	939278	939278	798138	798138		1398875	1398875	1.07368e+06	1073683	1.44288e+06	1442882	1.08325e+06	1083251											1.38049e+06	1380493	1.42577e+06	1425772	1.48952e+06
844313	844313	1.10921e+06	1109211	987619	987619	1.2089e+06	1208900		2.34017e+06	2340170	2.61848e+06	2618476	2.32254e+06	2322543	2.63348e+06	2633477		806190	806190	1381778	1381778	941763	941763	810854	810854		1399012	1399012	1.08316e+06	1083156	1.46107e+06	1461074	1.08345e+06	1083453											1.38361e+06	1383613	1.4307e+06	1430700	1.50228e+06
847232	847232	1.12156e+06	1121556	988812	988812	1.22234e+06	1222339		2.37983e+06	2379827	2.6185e+06	2618495	2.32268e+06	2322679	2.63452e+06	2634517		807198	807198	1.38326e+06	1383259	944473	944473	821208	821208		1.39966e+06	1399664	1.08317e+06	1083167	1.46164e+06	1461637	1.10921e+06	1109211											1.38502e+06	1385016	1.43426e+06	1434261	1.50318e+06
862290	862290	1.12239e+06	1122391	996669	996669	1.22406e+06	1224055		2.37984e+06	2379845	2.62575e+06	2625748	2.3227e+06	2322705	2.63464e+06	2634638		807912	807912	1.38335e+06	1383347	950395	950395	824688	824688		1.39998e+06	1399976	1.08325e+06	1083251	1.49675e+06	1496749	1.11139e+06	1111393											1.39529e+06	1395289	1.43942e+06	1439418	1.51011e+06
866218	866218	1.12628e+06	1126276	1.00034e+06	1000343	1.25786e+06	1257858		2.38441e+06	2384406	2.63162e+06	2631616	2.32272e+06	2322723	2.63528e+06	2635282		811010	811010	1.39734e+06	1397342	951322	951322	825010	825010		1.40511e+06	1405106	1.08345e+06	1083453	1.49681e+06	1496805	1.11498e+06	1114984											1.39771e+06	1397707	1.45362e+06	1453615	1.51234e+06
877236	877236	1.13012e+06	1130121	1.00093e+06	1000925	1.26301e+06	1263010		2.38444e+06	2384439	2.63348e+06	2633477	2.32275e+06	2322745	2.63532e+06	2635320		814803	814803	1.39822e+06	1398220	960945	960945	829004	829004		1.4062e+06	1406200	1.10597e+06	1105970	1.49853e+06	1498531	1.12715e+06	1127148											1.39771e+06	1397707	1.46189e+06	1461894	1.51699e+06
882329	882329	1.13685e+06	1136853	1.00206e+06	1002058	1.26591e+06	1265910		2.41999e+06	2419988	2.63452e+06	2634516	2.32306e+06	2323065	2.63536e+06	2635363		825550	825550	1.41245e+06	1412446	969935	969935	835025	835025		1.41096e+06	1410957	1.10921e+06	1109211	1.504e+06	1504001	1.13773e+06	1137734											1.40321e+06	1403207	1.47523e+06	1475229	1.541e+06
884463	884463	1.15073e+06	1150734	1.00662e+06	1006615	1.28896e+06	1288964		2.42212e+06	2422125	2.63464e+06	2634638	2.3232e+06	2323198	2.63593e+06	2635928		826128	826128	1.41476e+06	1414761	987619	987619	835075	835075		1.41676e+06	1416758	1.11139e+06	1111393	1.54953e+06	1549534	1.14205e+06	1142054											1.40894e+06	1408941	1.47986e+06	1479861	1.5592e+06
886407	886407	1.15253e+06	1152531	1.00733e+06	1007329	1.29633e+06	1296334		2.42215e+06	2422154	2.63537e+06	2635366	2.32326e+06	2323256	2.63597e+06	2635967		827218	827218	1.41501e+06	1415006	987687	987687	848162	848162		1.41821e+06	1418212	1.11201e+06	1112010	1.54958e+06	1549579	1.14285e+06	1142849											1.41054e+06	1410539	1.48294e+06	1482938	1.56191e+06
897657	897657	1.15529e+06	1155291	1.00972e+06	1009721	1.29663e+06	1296631		2.42216e+06	2422165	2.63593e+06	2635928	2.34017e+06	2340170	2.63744e+06	2637443		827391	827391	1.41916e+06	1419158	996507	996507	856330	856330		1.41925e+06	1419246	1.11498e+06	1114984	1.57835e+06	1578353	1.14541e+06	1145413											1.41214e+06	1412142	1489377	1489377	1.563e+06
905934	905934	1.15731e+06	1157311	1.01091e+06	1010915	1.29806e+06	1298058		2.42271e+06	2422714	2.63597e+06	2635966	2.37984e+06	2379844	2.63789e+06	2637886		831973	831973	1.41927e+06	1419272	998609	998609	858332	858332		1.42033e+06	1420331	1.12715e+06	1127148	1.58039e+06	1580390	1.14644e+06	1146442											1.41549e+06	1415491	1.5067e+06	1506700	1.56368e+06
911297	911297	1.16389e+06	1163886	1.01219e+06	1012186	1.30674e+06	1306743		2.50072e+06	2500717	2.63742e+06	2637416	2.38441e+06	2384406	2.63797e+06	2637965		844962	844962	1.42031e+06	1420313	998915	998915	858470	858470		1.42039e+06	1420394	1.13773e+06	1137734	1.59138e+06	1591375	1.1491e+06	1149103											1.41997e+06	1419970	1.50881e+06	1508813	1.58577e+06
917457	917457	1.16528e+06	1165280	1.01324e+06	1013244	1.30777e+06	1307768		2.50075e+06	2500747	2.63797e+06	2637965	2.38444e+06	2384439	2.6424e+06	2642402		847232	847232	1.42042e+06	1420419	999388	999388	861891	861891		1.42044e+06	1420436	1.14202e+06	1142023	1.60017e+06	1600167	1.15251e+06	1152513											1.42588e+06	1425876	1.51677e+06	1516768	1.5895e+06
930015	930015	1.16971e+06	1169714	1.01968e+06	1019680	1.30946e+06	1309458		2.50133e+06	2501334	2.64235e+06	2642350	2.41999e+06	2419988	2.64305e+06	2643051		866831	866831	1.42127e+06	1421271	1.00034e+06	1000343	887254	887254		1.42655e+06	1426555	1.14205e+06	1142054	1.60064e+06	1600644	1.15253e+06	1152531											1.42827e+06	1428272	1.51853e+06	1518529	1.59252e+06
937352	937352	1.17042e+06	1170422	1.02131e+06	1021315	1.31206e+06	1312057		2.50279e+06	2502788	2.6424e+06	2642402	2.42215e+06	2422154	2.64308e+06	2643080		866934	866934	1.4214e+06	1421403	1.00045e+06	1000446	893228	893228		1.42761e+06	1427605	1.14541e+06	1145413	1.6009e+06	1600903	1.15529e+06	1155291											1.44974e+06	1449740	1.52228e+06	1522283	1.59418e+06
940978	940978	1.17042e+06	1170422	1.0245e+06	1024495	1.3205e+06	1320499		2.62264e+06	2622639	2.64249e+06	2642493	2.42271e+06	2422712	2.64315e+06	2643154		877087	877087	1.42167e+06	1421666	1.00093e+06	1000925	895053	895053		1.42911e+06	1429113	1.14644e+06	1146442	1.60092e+06	1600919	1.15731e+06	1157311											1.45031e+06	1450305	1.5228e+06	1522804	1.601e+06
941086	941086	1.17158e+06	1171582	1.02755e+06	1027554	1.3254e+06	1325403		2.62266e+06	2622660	2.64305e+06	2643048	2.50066e+06	2500660	2.66761e+06	2667613		877236	877236	1.42282e+06	1422822	1.0016e+06	1001598	904557	904557		1.43002e+06	1430019	1.14802e+06	1148018	1.60277e+06	1602775	1.15801e+06	1158014											1.45357e+06	1453573	1.5233e+06	1523304	1.60697e+06
942025	942025	1.2089e+06	1208900	1.0286e+06	1028599	1.33223e+06	1332226		2.65215e+06	2652153	2.64308e+06	2643079	2.50072e+06	2500717	2.67307e+06	2673073		884463	884463	1.42468e+06	1424684	1.00244e+06	1002436	909643	909643		1.43049e+06	1430491	1.1491e+06	1149103	1.61631e+06	1616312	1.16528e+06	1165280											1.45445e+06	1454449	1.53054e+06	1530536	1.6153e+06
943083	943083	1.22234e+06	1222339	1.0473e+06	1047303	1.33417e+06	1334170		2.65221e+06	2652207	2.64312e+06	2643115	2.50133e+06	2501334	2.67629e+06	2676290		886407	886407	1.42758e+06	1427581	1.00312e+06	1003118	929917	929917		1.43076e+06	1430755	1.15251e+06	1152513	1.61903e+06	1619033	1.17158e+06	1171582											1.46199e+06	1461989	1.53524e+06	1535241	1.62109e+06
944473	944473	1.22406e+06	1224055	1.04994e+06	1049941	1.33661e+06	1336615		2.66273e+06	2662729	2.64315e+06	2643154	2.50279e+06	2502788	2.68098e+06	2680984		917124	917124	1.42783e+06	1427828	1.00354e+06	1003545	933646	933646		1.43086e+06	1430863	1.15253e+06	1152531	1.6245e+06	1624503	1.17698e+06	1176977											1.46358e+06	1463582	1.53989e+06	1539893	1.64013e+06
944955	944955	1.24166e+06	1241656	1.0531e+06	1053098	1.33778e+06	1337780		2.66449e+06	2664485	2.66761e+06	2667613	2.62266e+06	2622660	2.68105e+06	2681046		917967	917967	1.42873e+06	1428730	1.00429e+06	1004285	935404	935404		1.43101e+06	1431009	1.15529e+06	1155291	1.62473e+06	1624727	1.18252e+06	1182517											1.47568e+06	1475682	1.54293e+06	1542935	1.64893e+06
949565	949565	1.25786e+06	1257858	1.06116e+06	1061157	1.35555e+06	1355546		2.66468e+06	2664677	2.67629e+06	2676291	2.65215e+06	2652154	2.68923e+06	2689232		918755	918755	1.43138e+06	1431380	1.01062e+06	1010617	935511	935511		1.43135e+06	1431348	1.15731e+06	1157311	1.6263e+06	1626297	1.18295e+06	1182951											1.48301e+06	1483015	1.5498e+06	1549800	1.65906e+06
960044	960044	1.26301e+06	1263010	1.06888e+06	1068881	1.37278e+06	1372779		2.66484e+06	2664839	2.67639e+06	2676388	2.66273e+06	2662729	2.68928e+06	2689281		936482	936482	1.43154e+06	1431541	1.01231e+06	1012314	955761	955761		1.4314e+06	1431398	1.15801e+06	1158014	1.62645e+06	1626449	1.18929e+06	1189291											1.48775e+06	1487746	1.5523e+06	1552296	1.66444e+06
960900	960900	1.26591e+06	1265910	1.08318e+06	1083184	1.38326e+06	1383259		2.66664e+06	2666641	2.68098e+06	2680984	2.66275e+06	2662751	2.69636e+06	2696363		936657	936657	1.43283e+06	1432834	1.01233e+06	1012332	956298	956298		1.43145e+06	1431450	1.16528e+06	1165280	1.62702e+06	1627020	1.19236e+06	1192357											1.48952e+06	1489522	1.56162e+06	1561619	1.68465e+06
969333	969333	1.28896e+06	1288965	1.09205e+06	1092054	1.38449e+06	1384494		2.70991e+06	2709909	2.68105e+06	2681046	2.66286e+06	2662865	2.69638e+06	2696377		939278	939278	1435598	1435598	1.01237e+06	1012373	967397	967397		1.43334e+06	1433335	1.17158e+06	1171582	1.63095e+06	1630950	1.25126e+06	1251262											1.50228e+06	1502279	1.56917e+06	1569166	1.68888e+06
981223	981223	1.29595e+06	1295954	1.09519e+06	1095187	1.39335e+06	1393348		2.70992e+06	2709920	2.68923e+06	2689232	2.66322e+06	2663225	2.69674e+06	2696740		941763	941763	1.43803e+06	1438027	1.01257e+06	1012572	972109	972109		1.4345e+06	1434500	1.17698e+06	1176977	1.6643e+06	1664300	1.25267e+06	1252670											1.50318e+06	1503177	1.58673e+06	1586732	1.705e+06
983218	983218	1.29633e+06	1296334	1.09931e+06	1099315	1.39822e+06	1398220		2.79258e+06	2792576	2.68928e+06	2689281	2.66329e+06	2663295	2.70015e+06	2700152		942105	942105	1.43998e+06	1439979	1.01262e+06	1012625	991006	991006		1.43715e+06	1437154	1.18252e+06	1182517	1.68709e+06	1687087	1.25484e+06	1254842											1.50682e+06	1506820	1.61093e+06	1610935	1.71518e+06
984433	984433	1.29663e+06	1296630	1.10334e+06	1103344	1.40606e+06	1406063		2.79259e+06	2792588	2.6944e+06	2694396	2.66331e+06	2663310	2.70031e+06	2700308		944473	944473	1.46098e+06	1460979	1.01264e+06	1012639	995892	995892		1.43805e+06	1438052	1.18295e+06	1182951	1.6875e+06	1687505	1.25558e+06	1255582											1.51234e+06	1512341	1.6152e+06	1615197	1.71599e+06
987619	987619	1.29806e+06	1298060	1.10564e+06	1105641	1.41548e+06	1415477		2.84883e+06	2848834	2.69449e+06	2694489	2.66449e+06	2664486	2.78123e+06	2781228		945109	945109	1.46168e+06	1461678	1.01269e+06	1012695	995982	995982		1.44e+06	1440001	1.18929e+06	1189291	1.68896e+06	1688960	1.27019e+06	1270189											1.51699e+06	1516993	1.62111e+06	1621111	1.71914e+06
988813	988813	1.30087e+06	1300871	1.10912e+06	1109118	1.41855e+06	1418552		2.84886e+06	2848862	2.69453e+06	2694534	2.66466e+06	2664656	2.78612e+06	2786120		951322	951322	1.49533e+06	1495332	1.01308e+06	1013082	996042	996042		1.44068e+06	1440679	1.18933e+06	1189325	1.6893e+06	1689300	1.271e+06	1271000											1.53067e+06	1530670	1.63696e+06	1636958	1.72706e+06
996669	996669	1.30674e+06	1306743	1.11142e+06	1111416	1421152	1421152		2.84891e+06	2848914	2.69456e+06	2694557	2.66468e+06	2664678	2.83634e+06	2836342		969935	969935	1.49844e+06	1498444	1.01324e+06	1013244	1.00483e+06	1004826		1.44076e+06	1440765	1.19236e+06	1192357	1.68932e+06	1689322	1.27289e+06	1272894											1.53534e+06	1535341	1.63999e+06	1639986	1.72972e+06
1.00034e+06	1000343	1.30777e+06	1307768	1.11467e+06	1114671	1.43283e+06	1432834		2.88042e+06	2880423	2.69674e+06	2696740	2.66664e+06	2666641	2.8364e+06	2836403		970354	970354	1.53912e+06	1539115	1.01342e+06	1013423	1.04985e+06	1049854		1.44102e+06	1441024	1.24655e+06	1246547	1.71561e+06	1715615	1.28892e+06	1288922											1.53617e+06	1536171	1.67642e+06	1676425	1.75855e+06
1.00093e+06	1000925	1.30946e+06	1309458	1.11529e+06	1115288	1.46422e+06	1464221		2.88158e+06	2881579	2.70015e+06	2700152	2.66669e+06	2666692	2836442	2836442		984906	984906	1.5393e+06	1539300	1.01402e+06	1014017	1.06252e+06	1062518		1.44158e+06	1441583	1.25126e+06	1251262	1.73445e+06	1734449	1.28896e+06	1288964											1.55246e+06	1552458	1.67854e+06	1678544	1.75998e+06
1.00206e+06	1002058	1.31206e+06	1312057	1.11657e+06	1116566	1.49734e+06	1497343		2.89108e+06	2891077	2.70017e+06	2700171	2.70991e+06	2709908	2.83842e+06	2838419		987619	987619	1.55472e+06	1554723	1.01431e+06	1014308	1.07891e+06	1078906		1.44168e+06	1441685	1.25267e+06	1252670	1.73943e+06	1739435	1.29806e+06	1298058											1.5592e+06	1559200	1.68446e+06	1684460	1.76479e+06
1.00526e+06	1005258	1.3205e+06	1320499	1.118e+06	1118001	1.50398e+06	1503982		2.89116e+06	2891163	2.70031e+06	2700308	2.79259e+06	2792588	2.83908e+06	2839083		987687	987687	1.57341e+06	1573410	1.01567e+06	1015671	1.08931e+06	1089314		1.44172e+06	1441723	1.25484e+06	1254842	1.75384e+06	1753843	1.30107e+06	1301066											1.56191e+06	1561914	1.68595e+06	1685949	1.78487e+06
1.00661e+06	1006615	1.3254e+06	1325403	1.12637e+06	1126375	1.50907e+06	1509073		2.93778e+06	2937776	2.71334e+06	2713343	2.79939e+06	2799393	2.85297e+06	2852970		996507	996507	1.58946e+06	1589459	1.0167e+06	1016699	1.09496e+06	1094961		1.44194e+06	1441937	1255582	1255582	1.75393e+06	1753925	1.30777e+06	1307768											1.563e+06	1562997	1.6888e+06	1688797	1.79564e+06
1.00733e+06	1007329	1.33223e+06	1332226	1.13139e+06	1131391	1.51683e+06	1516832		2.93785e+06	2937849	2.78003e+06	2780034	2.84883e+06	2848833	2.85303e+06	2853029		996841	996841	1.59229e+06	1592287	1.01968e+06	1019680	1.09499e+06	1094989		1.44255e+06	1442552	1.26383e+06	1263827	1.7647e+06	1764698	1.31206e+06	1312057											1.58577e+06	1585774	1.72346e+06	1723455	1.79833e+06
1.00972e+06	1009722	1.33333e+06	1333325	1.137e+06	1137000	1.5393e+06	1539300		2.94187e+06	2941874	2.78123e+06	2781228	2.84886e+06	2848862	2.89082e+06	2890817		998636	998636	1.59257e+06	1592568	1.02082e+06	1020824	1.09797e+06	1097969		1.44264e+06	1442638	1.27289e+06	1272894	1.79278e+06	1792784	1.3268e+06	1326798											1.58682e+06	1586815	1.72412e+06	1724117	1.80757e+06
1.01092e+06	1010915	1.33417e+06	1334170	1.13895e+06	1138954	1.54015e+06	1540147		2.95685e+06	2956852	2.78612e+06	2786119	2.84891e+06	2848915	2.89083e+06	2890831		999385	999385	1.59258e+06	1592585	1.021e+06	1020998	1.10085e+06	1100849		1.44288e+06	1442881	1.2788e+06	1278804	1.79297e+06	1792974	1.35954e+06	1359536											1.5895e+06	1589497	1.72918e+06	1729182	1.80925e+06
1.01385e+06	1013851	1.33632e+06	1336320	1.13974e+06	1139743	1.55597e+06	1555969		2.9569e+06	2956899	2.83634e+06	2836341	2.85964e+06	2859639	2.89084e+06	2890843		1.00034e+06	1000343	1.59309e+06	1593086	1.02144e+06	1021444	1.10184e+06	1101839		1.46107e+06	1461074	1.28896e+06	1288965	1.79307e+06	1793072	1.36241e+06	1362411											1.5909e+06	1590898	1.72956e+06	1729555	1.81557e+06
1.0158e+06	1015800	1.33662e+06	1336615	1.14229e+06	1142287	1.57877e+06	1578769		3.0377e+06	3037698	2.83644e+06	2836442	2.88042e+06	2880423	2.90507e+06	2905067		1.00045e+06	1000446	1.59342e+06	1593420	1.02148e+06	1021479	1.10856e+06	1108559		1.46109e+06	1461094	1.29595e+06	1295954	1.79359e+06	1793586	1.36304e+06	1363045											1.59252e+06	1592522	1.74468e+06	1744678	1.82241e+06
1.0225e+06	1022497	1.33778e+06	1337780	1.14346e+06	1143460	1.58041e+06	1580409		3.03774e+06	3037743	2.83842e+06	2838419	2.88158e+06	2881579	2.90507e+06	2905067		1.00093e+06	1000925	1.59396e+06	1593957	1.02157e+06	1021573	1.10861e+06	1108614		1.46164e+06	1461637	1.29806e+06	1298060	1.79361e+06	1793615	1.36323e+06	1363226											1.59418e+06	1594182	1.74824e+06	1748235	1.83286e+06
1.0245e+06	1024497	1.34339e+06	1343386	1.14532e+06	1145322	1.59342e+06	1593421		3.03886e+06	3038862	2.83908e+06	2839083	2.89116e+06	2891163	2.90857e+06	2908566		1.00244e+06	1002436	1594004	1594004	1.02231e+06	1022308	1.12155e+06	1121555		1.49675e+06	1496749	1.30107e+06	1301066	1.79561e+06	1795609	1.36335e+06	1363349											1.601e+06	1601004	1.75452e+06	1754518	1.84752e+06
1.02755e+06	1027554	1.35555e+06	1355545	1.14982e+06	1149818	1.59464e+06	1594638		3.03887e+06	3038873	2.85303e+06	2853029	2.93777e+06	2937767	2.90862e+06	2908624		1.00312e+06	1003118	1.59401e+06	1594014	1.0225e+06	1022497	1.12184e+06	1121840		1.49681e+06	1496805	1.30777e+06	1307768	1.79606e+06	1796064	1.36442e+06	1364421											1.60236e+06	1602356	1.75519e+06	1755191	1.85844e+06
1.0286e+06	1028599	1.37278e+06	1372778	1.15518e+06	1155185	1.61574e+06	1615740		3.0389e+06	3038895	2.87407e+06	2874075	2.93777e+06	2937767	2.90867e+06	2908671		1.00354e+06	1003545	1.59404e+06	1594039	1.02259e+06	1022586	1124947	1124947		1.49853e+06	1498531	1.31206e+06	1312057	1.7964e+06	1796397	1.365e+06	1364998											1.60697e+06	1606974	1.75644e+06	1756440	1.86769e+06
1.04344e+06	1043436	1.38326e+06	1383259	1.1574e+06	1157403	1.62191e+06	1621915		3.0389e+06	3038905	2.90507e+06	2905067	2.93778e+06	2937776	2.90998e+06	2909980		1.00696e+06	1006964	1.59408e+06	1594081	1.02345e+06	1023449	1.12616e+06	1126156		1.504e+06	1504001	1.31219e+06	1312185	1.79832e+06	1798320	1.36554e+06	1365538											1.6153e+06	1615296	1.75831e+06	1758309	1.86818e+06
1.0473e+06	1047302	1.38449e+06	1384494	1.15897e+06	1158966	1.62471e+06	1624710		3.03892e+06	3038923	2.90507e+06	2905067	2.93778e+06	2937776	2.91001e+06	2910008		1.01062e+06	1010617	1.59409e+06	1594091	1.02431e+06	1024309	1.13654e+06	1136542		1.54953e+06	1549534	1.32197e+06	1321968	1.79925e+06	1799255	1.36613e+06	1366128											1.62109e+06	1621095	1.76226e+06	1762258	1.8711e+06
1.04994e+06	1049941	1.39335e+06	1393348	1.16036e+06	1160360	1625434	1625434		3.03901e+06	3039009	2.90862e+06	2908624	2.94187e+06	2941874	2.91251e+06	2912505		1.01159e+06	1011588	1.5941e+06	1594104	1.0245e+06	1024495	1.15241e+06	1152410		1.57835e+06	1578353	1.3268e+06	1326798	1.79949e+06	1799486	1.37278e+06	1372779											1.64013e+06	1640128	1.7659e+06	1765895	1.87589e+06
1.0531e+06	1053098	1.39822e+06	1398220	1.16516e+06	1165159	1.62984e+06	1629843		3.07144e+06	3071440	2.90867e+06	2908671	2.95685e+06	2956852	2.93975e+06	2939747		1.01165e+06	1011645	1.59412e+06	1594121	1.02472e+06	1024719	1.16389e+06	1163886		1.58039e+06	1580390	1.32731e+06	1327310	1.8008e+06	1800799	1.39547e+06	1395472											1.64884e+06	1648836	1.77467e+06	1774673	1.87794e+06
1.05421e+06	1054211	1.41245e+06	1412446	1.16516e+06	1165159	1.6309e+06	1630899		3.07145e+06	3071452	2.90998e+06	2909980	2.9569e+06	2956899	2.96599e+06	2965990		1.01231e+06	1012314	1.59428e+06	1594283	1.02606e+06	1026059	1.16395e+06	1163949		1.58977e+06	1589771	1.32773e+06	1327730	1.80307e+06	1803069	1.39961e+06	1399612											1.65278e+06	1652783	1.78693e+06	1786934	1.88343e+06
1.06116e+06	1061157	1.41548e+06	1415477	1.17275e+06	1172746	1.6687e+06	1668701		3.07183e+06	3071833	2.91001e+06	2910008	3.0377e+06	3037698	2.9796e+06	2979597		1.01233e+06	1012332	1.59428e+06	1594283	1.02612e+06	1026116	1.17126e+06	1171259		1.59137e+06	1591375	1.35954e+06	1359536	1.80871e+06	1808709	1.41548e+06	1415477											1.66444e+06	1664441	1.78949e+06	1789489	1.89442e+06
1.06888e+06	1068881	1418552	1418552	1.17661e+06	1176606	1.68929e+06	1689287		3.07188e+06	3071884	2.9125e+06	2912505	3.03887e+06	3038869	2.97968e+06	2979680		1.01237e+06	1012373	1.59439e+06	1594394	1.02623e+06	1026228	1.175e+06	1175000		1.59482e+06	1594821	1.36241e+06	1362411	1.80962e+06	1809616	1.41855e+06	1418552											1.68465e+06	1684647	1.79275e+06	1792747	1.90764e+06
1.08318e+06	1083185	1.43283e+06	1432834	1.17898e+06	1178982	1.68998e+06	1689980		3.12064e+06	3120638	2.92926e+06	2929259	3.03888e+06	3038884	2.99727e+06	2997266		1.01256e+06	1012556	1.59444e+06	1594437	1.0271e+06	1027104	1.17523e+06	1175229		1.60017e+06	1600167	1.36323e+06	1363226	1.81741e+06	1817411	1.46059e+06	1460588											1.68629e+06	1686287	1.79553e+06	1795534	1.91268e+06
1.09205e+06	1092054	1.4618e+06	1461799	1.18159e+06	1181590	1.69065e+06	1690655		3.12067e+06	3120673	2.9293e+06	2929296	3.03889e+06	3038894	3.00987e+06	3009866		1.01257e+06	1012570	1.59447e+06	1594474	1.0273e+06	1027296	1.1765e+06	1176497		1.60066e+06	1600660	1.36335e+06	1363349	1.8358e+06	1835804	1.4618e+06	1461799											1.68888e+06	1688879	1.81947e+06	1819472	1.91299e+06
1.09824e+06	1098239	1.46422e+06	1464220	1.183e+06	1183003	1.69704e+06	1697044		3.1207e+06	3120705	2.92932e+06	2929319	3.03893e+06	3038925	3.06461e+06	3064606		1.01262e+06	1012624	1.5945e+06	1594496	1.02755e+06	1027554	1.21064e+06	1210635		1.60084e+06	1600838	1.36442e+06	1364421	1.83634e+06	1836338	1.46195e+06	1461952											1.69113e+06	1691127	1.82611e+06	1826109	1.91507e+06
1.09931e+06	1099315	1.47699e+06	1476987	1.19311e+06	1193105	1.70296e+06	1702958		3.12072e+06	3120717	2.93975e+06	2939747	3.03901e+06	3039009	3.0647e+06	3064698		1012637	1012637	1.59457e+06	1594569	1.03229e+06	1032291	1.22129e+06	1221294		1.6009e+06	1600904	1.365e+06	1364998	1.83897e+06	1838973	1.4622e+06	1462202											1.705e+06	1704996	1.82835e+06	1828355	1.9176e+06
1.10334e+06	1103344	1.49734e+06	1497343	1.19487e+06	1194873	1.70479e+06	1704792		3.12074e+06	3120736	2.94069e+06	2940693	3.07145e+06	3071451	3.06547e+06	3065466		1.0127e+06	1012695	1.59464e+06	1594642	1.0473e+06	1047303	1.22374e+06	1223740		1.60092e+06	1600919	1.36554e+06	1365537	1.84989e+06	1849894	1.46422e+06	1464221											1.71518e+06	1715182	1.82872e+06	1828722	1.92503e+06
1.10912e+06	1109118	1.50398e+06	1503982	1.23328e+06	1233284	1.71011e+06	1710106		3.12088e+06	3120878	2.96599e+06	2965990	3.07183e+06	3071833	3.06552e+06	3065521		1.01297e+06	1012966	1.59476e+06	1594761	1.09207e+06	1092070	1.24166e+06	1241656		1.61631e+06	1616312	1.36562e+06	1365623	1.85019e+06	1850192	1.46423e+06	1464229											1.71552e+06	1715524	1.85576e+06	1855762	1.95222e+06
1.11142e+06	1111416	1.50907e+06	1509073	1.23763e+06	1237626	1.71473e+06	1714726		3.1209e+06	3120896	2.97155e+06	2971553	3.07832e+06	3078319	3.11986e+06	3119865		1.01308e+06	1013078	1.59481e+06	1594812	1.10334e+06	1103344	1.25767e+06	1257668		1.61749e+06	1617489	1.36613e+06	1366128	1.8764e+06	1876399	1.46435e+06	1464349											1.71599e+06	1715989	1.86939e+06	1869387	1.96378e+06
1.11201e+06	1112011	1.51405e+06	1514047	1.24177e+06	1241770	1.72824e+06	1728241		3.12096e+06	3120963	2.9796e+06	2979597	3.09448e+06	3094476	3.11999e+06	3119992		1.01314e+06	1013138	1.59484e+06	1594842	1.11472e+06	1114717	1.26292e+06	1262922		1.61903e+06	1619033	1.37278e+06	1372778	1.88664e+06	1886641	1.46622e+06	1466218											1.71914e+06	1719139	1.87438e+06	1874377	1.967e+06
1.11467e+06	1114669	1.51683e+06	1516832	1.24234e+06	1242344	1.76482e+06	1764816		3.1213e+06	3121295	2.97968e+06	2979680	3.0946e+06	3094599	3125037	3125037		1.01324e+06	1013244	1.59486e+06	1594855	1.11473e+06	1114734	1.29633e+06	1296334		1.6245e+06	1624503	1.39475e+06	1394751	1.89491e+06	1894906	1.46873e+06	1468729											1729715	1729715	1.87484e+06	1874838	1.96984e+06
1.11529e+06	1115287	1.5393e+06	1539300	1.2451e+06	1245100	1.77545e+06	1775450		3.1303e+06	3130300	2.97975e+06	2979746	3.1207e+06	3120704	3.12508e+06	3125076		1.0134e+06	1013404	1.60014e+06	1600145	1.11523e+06	1115228	1.29676e+06	1296761		1.62473e+06	1624727	1.39547e+06	1395472	1.89818e+06	1898184	1.49007e+06	1490069											1.75855e+06	1758548	1.87818e+06	1878179	1.97551e+06
1.12637e+06	1126375	1.54015e+06	1540147	1.25893e+06	1258935	1.78354e+06	1783543		3.15853e+06	3158535	2.99654e+06	2996544	3.12072e+06	3120718	3.12648e+06	3126483		1.01345e+06	1013454	1.61067e+06	1610667	1.1158e+06	1115799	1.30087e+06	1300866		1.6263e+06	1626297	1.39577e+06	1395766	1.89974e+06	1899745	1.50165e+06	1501647											1.75998e+06	1759980	1.88221e+06	1882215	1.9962e+06
1.137e+06	1137000	1.55597e+06	1555969	1.26299e+06	1262991	1.78588e+06	1785883		3.16973e+06	3169729	2.99727e+06	2997266	3.12085e+06	3120846	3.14972e+06	3149723		1013503	1013503	1.61097e+06	1610972	1.11708e+06	1117081	1304517	1304517		1.6273e+06	1627295	1.39609e+06	1396090	1.91554e+06	1915539	1.50342e+06	1503419											1.76479e+06	1764791	1.88504e+06	1885045	2.01008e+06
1.13895e+06	1138954	1.57392e+06	1573920	1.26595e+06	1265947	1.79431e+06	1794305		3.18175e+06	3181746	3.00987e+06	3009866	3.1209e+06	3120896	3.14975e+06	3149748		1.01369e+06	1013694	1.61673e+06	1616735	1.118e+06	1118001	1.30946e+06	1309458		1.63095e+06	1630950	1.39961e+06	1399612	1.92898e+06	1928975	1.50398e+06	1503982											1.76806e+06	1768056	1.8897e+06	1889701	2.03001e+06
1.13974e+06	1139743	1.57877e+06	1578768	1.2696e+06	1269597	1.79678e+06	1796782		3.1834e+06	3183396	3.01e+06	3009997	3.12096e+06	3120963	3.15232e+06	3152324		1.01385e+06	1013851	1.61791e+06	1617911	1.13105e+06	1131049	1.30969e+06	1309691		1.6875e+06	1687505	1.41548e+06	1415477	1.93117e+06	1931172	1.50424e+06	1504238											1.77474e+06	1774745	1.89436e+06	1894357	2.0333e+06
1.14229e+06	1142287	1.58041e+06	1580409	1.27204e+06	1272044	1.82723e+06	1827228		3.18345e+06	3183450	3120471	3120471	3.15853e+06	3158535	3.15701e+06	3157011		1.01402e+06	1014017	1.62035e+06	1620354	1.13139e+06	1131391	1.32019e+06	1320186		1.68896e+06	1688960	1418552	1418552	1.93487e+06	1934870	1.50526e+06	1505263											1.78487e+06	1784866	1.90754e+06	1907540	2.03451e+06
1.14346e+06	1143460	1.58142e+06	1581418	1.27255e+06	1272548	1.85646e+06	1856464		3.19213e+06	3192133	3125037	3125037	3.16973e+06	3169728	3.15702e+06	3157021		1.01428e+06	1014282	1.62564e+06	1625637	1.13974e+06	1139743	1.32032e+06	1320317		1.68929e+06	1689286	1.46059e+06	1460592	1.96768e+06	1967683	1.50699e+06	1506987											1.78973e+06	1789726	1.91267e+06	1912669	2.03534e+06
1.14532e+06	1145322	1.59342e+06	1593420	1.27277e+06	1272766	1.85757e+06	1857572		3.20136e+06	3201357	3.12508e+06	3125076	3.20136e+06	3201357	3.1582e+06	3158201		1.01431e+06	1014308	1626416	1626416	1.14229e+06	1142287	1.3253e+06	1325301		1.6893e+06	1689300	1.4618e+06	1461799	1.97119e+06	1971189	1.51439e+06	1514395											1.79564e+06	1795636	1.91521e+06	1915213	2.0434e+06
1.1469e+06	1146902	1.59495e+06	1594951	1.27343e+06	1273433	1.87352e+06	1873518		3.20145e+06	3201454	3.12639e+06	3126395	3.20145e+06	3201454	3.15821e+06	3158212		1.01567e+06	1015672	1.6265e+06	1626505	1.14804e+06	1148042	1.32949e+06	1329495		1.68932e+06	1689323	1.46195e+06	1461951	1.98564e+06	1985644	1.51961e+06	1519611											1.79833e+06	1798328	1.92811e+06	1928113	2.04809e+06
1.14982e+06	1149818	1.61574e+06	1615740	1.27698e+06	1276982	1.89367e+06	1893665		3.2158e+06	3215802	3.12649e+06	3126486	3.20148e+06	3201485	3.15822e+06	3158223		1.0158e+06	1015800	1.62828e+06	1628282	1.1484e+06	1148400	1.33174e+06	1331737		1.71561e+06	1715615	1.4622e+06	1462202	1.99631e+06	1996312	1.53153e+06	1531535											1.80757e+06	1807570	1.94391e+06	1943912	2.06346e+06
1.15253e+06	1152531	1.61673e+06	1616735	1.27767e+06	1277672	1.89468e+06	1894676		3.23527e+06	3235272	3.15232e+06	3152324	3.2158e+06	3215802	3.1618e+06	3161799		1.0167e+06	1016699	1.62942e+06	1629421	1.15787e+06	1157874	1.33279e+06	1332785		1.73445e+06	1734449	1.46422e+06	1464220	1.99843e+06	1998433	1.54524e+06	1545240											1.80925e+06	1809253	1.94502e+06	1945022	2.065e+06
1.15518e+06	1155185	1.62191e+06	1621915	1.27823e+06	1278234	1.90431e+06	1904305		3.27193e+06	3271932	3.15701e+06	3157011	3.23526e+06	3235257	3.16643e+06	3166429		1.02148e+06	1021478	1.63062e+06	1630618	1.15828e+06	1158284	1.33838e+06	1338376		1.73705e+06	1737054	1.46423e+06	1464229	1.99847e+06	1998469	1.55636e+06	1556365											1.81557e+06	1815567	1.94654e+06	1946545	2.0717e+06
1.1574e+06	1157403	1.62471e+06	1624710	1.28414e+06	1284142	1.91481e+06	1914808		3.32607e+06	3326074	3.15702e+06	3157022	3.23527e+06	3235272	3.16644e+06	3166439		1.02157e+06	1021573	1710106	1710106	1.16039e+06	1160389	1338427	1338427		1.73943e+06	1739435	1.46622e+06	1466218	2.00435e+06	2004351	1.55926e+06	1559261											1.82241e+06	1822411	1.96968e+06	1969680	2.07359e+06
1.15897e+06	1158966	1.62543e+06	1625434	1.29815e+06	1298151	1.9171e+06	1917098		3.32611e+06	3326109	3.15821e+06	3158208	3.27193e+06	3271932	3.16646e+06	3166464		1.0225e+06	1022497	1.71372e+06	1713720	1.1609e+06	1160898	1.33845e+06	1338447		1.75393e+06	1753925	1.46873e+06	1468729	2.02144e+06	2021435	1.56103e+06	1561026											1.83286e+06	1832861	1.98e+06	1979997	2.08665e+06
1.16036e+06	1160360	1.62945e+06	1629454	1.29815e+06	1298151	1.92349e+06	1923491		3.35258e+06	3352576	3.15822e+06	3158223	3.27198e+06	3271981	3.16649e+06	3166492		1.02431e+06	1024309	1.71403e+06	1714033	1.1652e+06	1165203	1.37373e+06	1373729		1.7647e+06	1764698	1.47077e+06	1470768	2.02856e+06	2028560	1.5643e+06	1564302											1.84954e+06	1849540	1.98553e+06	1985532	2.09278e+06
1.16516e+06	1165159	1.62984e+06	1629843	1.30109e+06	1301088	1.92894e+06	1928939		3.36686e+06	3366864	3.1618e+06	3161799	3.2974e+06	3297397	3.19524e+06	3195238		1.0245e+06	1024497	1.73942e+06	1739415	1.1653e+06	1165298	1381778	1381778		1.78453e+06	1784535	1.4798e+06	1479796	2.03039e+06	2030389	1.56578e+06	1565784											1858443	1858443	2.00017e+06	2000167	2.10957e+06
1.16516e+06	1165159	1.6309e+06	1630899	1.30779e+06	1307788	1.93121e+06	1931206		3.36888e+06	3368883	3.16643e+06	3166427	3.32008e+06	3320078	3.19538e+06	3195380		1.02472e+06	1024718	1762070	1762070	1.1723e+06	1172300	1.38326e+06	1383259		1.79278e+06	1792784	1.50165e+06	1501647	2.04299e+06	2042992	1.56702e+06	1567022											1.86419e+06	1864190	2.01802e+06	2018022	2.11052e+06
1172746	1172746	1.6687e+06	1668701	1.31201e+06	1312005	1.94824e+06	1948242		3.36899e+06	3368986	3.16646e+06	3166464	3.35258e+06	3352576	3.19552e+06	3195517		1.02612e+06	1026117	1.76681e+06	1766807	1.17289e+06	1172894	1.38335e+06	1383347		1.79297e+06	1792974	1.50342e+06	1503419	2.04334e+06	2043343	1.56768e+06	1567679											1.86769e+06	1867690	2.02536e+06	2025357	2.11215e+06
1.17898e+06	1178982	1689287	1689287	1.31531e+06	1315308	1.96631e+06	1966313		3.372e+06	3371995	3.16649e+06	3166492	3.36686e+06	3366863	3.19553e+06	3195526		1.02623e+06	1026228	1.77162e+06	1771615	1.17661e+06	1176606	1.38602e+06	1386023		1.79307e+06	1793072	1.50398e+06	1503982	2.04537e+06	2045374	1.56911e+06	1569109											1.86818e+06	1868184	2.02992e+06	2029922	2.11786e+06
1.18159e+06	1181590	1.68998e+06	1689980	1.32073e+06	1320726	1.97798e+06	1977979		3.37203e+06	3372033	3.19551e+06	3195514	3.36888e+06	3368883	3.19554e+06	3195540		1.0273e+06	1027296	1.77327e+06	1773272	1.17716e+06	1177164	1.39734e+06	1397342		1.79359e+06	1793586	1.50526e+06	1505263	2.04549e+06	2045487	1.57117e+06	1571167											1.86986e+06	1869859	2.0433e+06	2043295	2.13467e+06
1.19311e+06	1193105	1.69066e+06	1690655	1.32176e+06	1321765	1.98279e+06	1982791		3.43423e+06	3434232	3.19553e+06	3195528	3.36899e+06	3368986	3.19556e+06	3195556		1.02755e+06	1027554	1.77527e+06	1775270	1.17854e+06	1178536	1.39822e+06	1398220		1.79361e+06	1793615	1.50699e+06	1506987	2.04778e+06	2047784	1.57149e+06	1571488											1.8711e+06	1871099	2.04802e+06	2048024	2.17141e+06
1.23328e+06	1233284	1.69704e+06	1697044	1.32328e+06	1323276	1.98473e+06	1984733		3.43428e+06	3434283	3.21391e+06	3213912	3.372e+06	3371995	3.19559e+06	3195587		1.03229e+06	1032291	1.7753e+06	1775296	1.17868e+06	1178675	1.40606e+06	1406063		1.79561e+06	1795609	1.50709e+06	1507091	2.04838e+06	2048379	1.57166e+06	1571656											1.87189e+06	1871893	2.06275e+06	2062753	2.18673e+06
1.23763e+06	1237627	1.70296e+06	1702958	1.32558e+06	1325580	1.98563e+06	1985625		3.50851e+06	3508510	3.23524e+06	3235236	3.43423e+06	3434232	3.19569e+06	3195695		1.0473e+06	1047302	1.77533e+06	1775330	1.18183e+06	1181832	1.41927e+06	1419272		1.79606e+06	1796065	1.51439e+06	1514395	2.05539e+06	2055386	1.57183e+06	1571832											1.87589e+06	1875893	2.06348e+06	2063475	2.20872e+06
1.24177e+06	1241770	1.70479e+06	1704792	1.34598e+06	1345979	1.98848e+06	1988484		3.61851e+06	3618514	3.23688e+06	3236881	3.43428e+06	3434283	3.21391e+06	3213912		1.10334e+06	1103344	1.77535e+06	1775347	1.19112e+06	1191115	1.42031e+06	1420313		1.7964e+06	1796397	1.51961e+06	1519611	2.05768e+06	2057680	1.57504e+06	1575043											1.87794e+06	1877944	2.06787e+06	2067869	2.22124e+06
1.24234e+06	1242344	1710106	1710106	1.3557e+06	1355700	1.99834e+06	1998340		3.61853e+06	3618533	3.24519e+06	3245187	3.50851e+06	3508510	3.23524e+06	3235236		1.13791e+06	1137913	1.78641e+06	1786407	1.19378e+06	1193778	1.42042e+06	1420418		1.79925e+06	1799255	1.53141e+06	1531413	2.06258e+06	2062575	1.57877e+06	1578769											1.88343e+06	1883429	2.08241e+06	2082414	2.22518e+06
1.2451e+06	1245100	1.71473e+06	1714726	1.36253e+06	1362533	2.00442e+06	2004425		3.63138e+06	3631381	3.24532e+06	3245321	3.50864e+06	3508637	3.23685e+06	3236853		1.13934e+06	1139344	1.79558e+06	1795578	1.22849e+06	1228485	1.42127e+06	1421271		1.79949e+06	1799486	1.53153e+06	1531535	2.08986e+06	2089864	1.57905e+06	1579046											1.89442e+06	1894416	2.12674e+06	2126744	2.22687e+06
1.26299e+06	1262991	1.72824e+06	1728241	1.36592e+06	1365923	2.01161e+06	2011612		3.63141e+06	3631407	3.26384e+06	3263842	3.61851e+06	3618514	3.24519e+06	3245187		1.13974e+06	1139743	1.79581e+06	1795813	1.23328e+06	1233284	1.42167e+06	1421666		1.80025e+06	1800248	1.54524e+06	1545240	2.09216e+06	2092156	1.57949e+06	1579492											1.90764e+06	1907636	2.15518e+06	2155177	2232812
1.26595e+06	1265947	1.73702e+06	1737016	1.37678e+06	1376775	2.01826e+06	2018263		3.63293e+06	3632926	3.29744e+06	3297439	3.61853e+06	3618533	3.24532e+06	3245321		1.14061e+06	1140606	1.79678e+06	1796782	1.24187e+06	1241871	1.42282e+06	1422822		1.80307e+06	1803069	1.55637e+06	1556365	2.09415e+06	2094147	1.58189e+06	1581887											1.91268e+06	1912684	2.17556e+06	2175559	2.23613e+06
1.2696e+06	1269597	1.75649e+06	1756491	1425402	1425402	2.03037e+06	2030373		3.6331e+06	3633098	3.30416e+06	3304156	3.63293e+06	3632926	3.26376e+06	3263755		1.14229e+06	1142287	1.79848e+06	1798483	1.2585e+06	1258503	1.42468e+06	1424684		1.80871e+06	1808709	1.55926e+06	1559261	2094908	2094908	1.61268e+06	1612679											1.91299e+06	1912989	2.17593e+06	2175927	2.24605e+06
1.26992e+06	1269924	1.76482e+06	1764816	1.44413e+06	1444130	2.04619e+06	2046186		3.63372e+06	3633723	3.30421e+06	3304207	3.6331e+06	3633098	3.26384e+06	3263842		1.14535e+06	1145354	1.79881e+06	1798815	1.26066e+06	1260657	1.42783e+06	1427827		1.81741e+06	1817411	1.56103e+06	1561026	2.09726e+06	2097258	1.61325e+06	1613250											1.9176e+06	1917597	2.18534e+06	2185340	2.25593e+06
1.27205e+06	1272047	1.77505e+06	1775048	1.46164e+06	1461637	2.04647e+06	2046471		3.64979e+06	3649785	3.30741e+06	3307408	3.63372e+06	3633723	3.29734e+06	3297344		1.14544e+06	1145443	1.79932e+06	1799320	1.26814e+06	1268142	1.42846e+06	1428455		1.83634e+06	1836338	1.56132e+06	1561320	2.09796e+06	2097956	1.6134e+06	1613402											1.92503e+06	1925034	2.1901e+06	2190096	2.29515e+06
1.27255e+06	1272549	1.77545e+06	1775450	1.46418e+06	1464183	2.04668e+06	2046679		3710589	3710589	3.31856e+06	3318558	3.64979e+06	3649785	3.29744e+06	3297440		1.1469e+06	1146902	1.80076e+06	1800763	1.27003e+06	1270028	1.42873e+06	1428730		1.83891e+06	1838909	1.56578e+06	1565784	2.1102e+06	2110204	1.62191e+06	1621915											1.93268e+06	1932676	2.19074e+06	2190739	2.3005e+06
1.27277e+06	1272766	1.77609e+06	1776091	1.46626e+06	1466260	2.04937e+06	2049371		3.71075e+06	3710751	3.31863e+06	3318635	3.71059e+06	3710589	3.30416e+06	3304155		1.14804e+06	1148042	1.80185e+06	1801849	1.27008e+06	1270084	1.43138e+06	1431380		1.83897e+06	1838973	1.56702e+06	1567022	2.11709e+06	2117085	1.62228e+06	1622278											1.95222e+06	1952220	2.19202e+06	2192018	2.30727e+06
1.27343e+06	1273433	1.77794e+06	1777943	1.46755e+06	1467552	2.05084e+06	2050839		3.8364e+06	3836401	3.35564e+06	3355644	3.81807e+06	3818065	3.30421e+06	3304208		1.1484e+06	1148400	1.80214e+06	1802143	1.27159e+06	1271585	1.43154e+06	1431541		1.85019e+06	1850192	1.56737e+06	1567368	2.11723e+06	2117233	1.62279e+06	1622787											1.95863e+06	1958635	2.19817e+06	2198171	2.31571e+06
1.27698e+06	1276981	1.78354e+06	1783543	1.4686e+06	1468597	2.05189e+06	2051889		3.83689e+06	3836887	3.38081e+06	3380807	3.81814e+06	3818140	3.30741e+06	3307408		1.15787e+06	1157874	1.80253e+06	1802530	1.27183e+06	1271825	1.43283e+06	1432834		1.88079e+06	1880792	1.56768e+06	1567679	2.12483e+06	2124833	1.62376e+06	1623755											1.96378e+06	1963785	2.21625e+06	2216252	2.31571e+06
1.27767e+06	1277672	1.79431e+06	1794305	1.4715e+06	1471502	2.05327e+06	2053273		3.86992e+06	3869919	3.38092e+06	3380921	3.81816e+06	3818160	3.31856e+06	3318558		1.16039e+06	1160389	1.80869e+06	1808688	1.27213e+06	1272133	1.4356e+06	1435598		1.88084e+06	1880842	1.56817e+06	1568171	2.1433e+06	2143297	1.6309e+06	1630899											1.967e+06	1967000	2.22532e+06	2225319	2.3232e+06
1.27823e+06	1278234	1.79678e+06	1796782	1.47272e+06	1472723	2.05537e+06	2055366		3.87001e+06	3870014	3.3837e+06	3383699	3.81818e+06	3818176	3.31863e+06	3318635		1.1609e+06	1160898	1.82595e+06	1825948	1.27255e+06	1272548	1.43803e+06	1438027		1.88664e+06	1886641	1569109	1569109	2.14391e+06	2143915	1.63371e+06	1633712											1.96984e+06	1969838	2.23265e+06	2232647	2331833
1.27845e+06	1278446	1.82723e+06	1827230	1.47347e+06	1473468	2.06074e+06	2060741		3.87005e+06	3870053	3.38438e+06	3384379	3.8364e+06	3836401	3.36533e+06	3365328		1.1652e+06	1165203	1.83045e+06	1830452	1.27277e+06	1272766	1.46098e+06	1460979		1.89491e+06	1894905	1.57117e+06	1571167	2.14453e+06	2144534	1.63398e+06	1633984											1.97551e+06	1975510	2.23588e+06	2235875	2.33272e+06
1.28414e+06	1284142	1856464	1856464	1.48515e+06	1485146	2.06256e+06	2062557		3.87444e+06	3874436	3.40228e+06	3402277	3.83689e+06	3836887	3.38081e+06	3380807		1.16523e+06	1165228	1.83628e+06	1836277	1.27298e+06	1272984	1.46161e+06	1461614		1.89864e+06	1898636	1.57166e+06	1571656	2.15292e+06	2152923	1.63773e+06	1637731											1.9962e+06	1996195	2.27144e+06	2271444	2.33272e+06
1.28957e+06	1289567	1.85757e+06	1857572	1.48928e+06	1489280	2.06567e+06	2065669		3.89308e+06	3893080	3.40345e+06	3403448	3.86992e+06	3869919	3.38359e+06	3383593		1.1653e+06	1165298	1.83896e+06	1838956	1.27303e+06	1273033	1.49533e+06	1495332		1.89941e+06	1899406	1.57183e+06	1571832	2.15346e+06	2153460	1.64003e+06	1640034											2.01008e+06	2010080	2.27807e+06	2278075	2.33609e+06
1.29815e+06	1298151	1.87352e+06	1873518	1.49144e+06	1491435	2.06895e+06	2068951		169877	169877	3.41226e+06	3412256	3.87444e+06	3874436	3.38361e+06	3383612		1.1723e+06	1172300	1.84952e+06	1849524	1.27408e+06	1274082	1.49596e+06	1495957		1.89974e+06	1899744	1.57504e+06	1575043	2.16301e+06	2163011	1.64041e+06	1640406											2.03001e+06	2030009	2.28715e+06	2287154	2.34022e+06
1.29815e+06	1298151	1.89367e+06	1893665	1.49364e+06	1493641	2.07142e+06	2071417		375434	375434	3.41231e+06	3412307	375434	375434	3.3837e+06	3383697		1.17289e+06	1172894	1.8728e+06	1872797	1.27546e+06	1275465	1.49784e+06	1497837		1.91554e+06	1915539	1.57877e+06	1578768	2.17171e+06	2171708	1.64724e+06	1647243											2.0333e+06	2033305	2.29475e+06	2294751	2.34768e+06
1.30109e+06	1301088	1.89468e+06	1894676	1.49853e+06	1498531	2.07568e+06	2075676		407955	407955	3.41233e+06	3412327	407955	407955	3.38438e+06	3384379		1.17661e+06	1176606	1.87772e+06	1877717	1.27698e+06	1276982	1.49844e+06	1498444		1.92897e+06	1928975	1.57949e+06	1579492	2.18299e+06	2182992	1.64919e+06	1649195											2.03534e+06	2035338	2.30661e+06	2306612	2.34969e+06
1.31531e+06	1315308	1.90431e+06	1904305	1.50166e+06	1501665	2.09294e+06	2092943		439710	439710	3.42748e+06	3427479	558340	558340	3.40228e+06	3402277		1.17716e+06	1177164	1.90058e+06	1900578	1.28909e+06	1289087	1.50774e+06	1507739		1.93487e+06	1934870	1.58142e+06	1581418	2.18375e+06	2183748	1.65386e+06	1653859											2.0434e+06	2043397	2.31507e+06	2315074	2.35025e+06
1.32073e+06	1320726	1.90675e+06	1906753	1.504e+06	1504001	2.09359e+06	2093592		558340	558340	3.42769e+06	3427686	814671	814671	3.40345e+06	3403448		1.17854e+06	1178537	1.91906e+06	1919061	1.29992e+06	1299923	1.53912e+06	1539115		1.96768e+06	1967683	1.58189e+06	1581887	2.18417e+06	2184167	1.65672e+06	1656715											2.04809e+06	2048093	2.3156e+06	2315605	2.35293e+06
1.32176e+06	1321765	1.91481e+06	1914808	1.50919e+06	1509187	2.11737e+06	2117372		941086	941086	3.42773e+06	3427732	1.27845e+06	1278446	3.41226e+06	3412256		1.17868e+06	1178675	1.93115e+06	1931149	1.30041e+06	1300412	1.5393e+06	1539300		1.97686e+06	1976865	1.58451e+06	1584509	2.18581e+06	2185805	1666587	1666587											2.06346e+06	2063460	2.31886e+06	2318862	2.35744e+06
1.32328e+06	1323275	1.9171e+06	1917098	1.51426e+06	1514263	2.13245e+06	2132446		1.27823e+06	1278234	3.42783e+06	3427830	1.84149e+06	1841485	3.41231e+06	3412308		1.17911e+06	1179108	1.96535e+06	1965353	1.31328e+06	1313280	1.55472e+06	1554723		1.98564e+06	1985644	1.6134e+06	1613402	2195761	2195761	1.66716e+06	1667157											2.065e+06	2064998	2.31992e+06	2319918	2.36386e+06
1.32558e+06	1325580	1.92349e+06	1923491	1.51697e+06	1516965	2.13523e+06	2135227		1.27845e+06	1278446	3.43108e+06	3431085	2.38013e+06	2380132	3.41233e+06	3412327		1.17915e+06	1179148	1.98161e+06	1981607	1.31345e+06	1313451	1.57341e+06	1573410		1.99576e+06	1995756	1.62191e+06	1621915	2.19705e+06	2197049	1.66731e+06	1667310											2.06944e+06	2069442	2.32547e+06	2325472	2.38017e+06
1.34349e+06	1343492	1.92894e+06	1928939	1.52726e+06	1527256	2.13769e+06	2137690		1.65935e+06	1659352	3.43113e+06	3431127	2.37987e+06	2379874	3.42773e+06	3427732		1.18183e+06	1181832	1.98473e+06	1984733	1.31401e+06	1314010	1.59229e+06	1592287		1.99843e+06	1998433	1.62228e+06	1622278	2.20547e+06	2205471	1.66866e+06	1668665											2.0717e+06	2071705	2.32685e+06	2326854	2.38755e+06
1.34598e+06	1345979	1.93121e+06	1931207	1.53352e+06	1533519	2.14025e+06	2140250		1.65928e+06	1659283	3.50293e+06	3502932	2.89112e+06	2891124	3.42783e+06	3427829		1.19112e+06	1191115	2.00442e+06	2004425	1.31932e+06	1319320	1.59257e+06	1592568		1.99847e+06	1998469	1.62375e+06	1623755	2.20619e+06	2206186	1.6687e+06	1668701											2.07359e+06	2073594	2.33442e+06	2334423	2.40651e+06
1.35099e+06	1350991	1.94824e+06	1948242	1.54038e+06	1540375	2.14453e+06	2144525		2.38013e+06	2380132	3.5042e+06	3504198	3.68332e+06	3683316	3.43108e+06	3431084		1.20374e+06	1203736	2.03028e+06	2030285	1.32075e+06	1320749	1.59258e+06	1592585		2004351	2004351	1.6309e+06	1630899	2.20758e+06	2207575	1670298	1670298											2.08665e+06	2086649	2.33613e+06	2336133	2.4093e+06
1.3557e+06	1355700	1.96631e+06	1966313	1.54401e+06	1544010	2.15091e+06	2150914		2.70764e+06	2707639	3.50735e+06	3507350			3.43113e+06	3431127		1.23328e+06	1233284	2.04644e+06	2046437	1.34598e+06	1345979	1.59266e+06	1592661		2.00959e+06	2009588	1.63371e+06	1633711	2.20841e+06	2208413	1694748	1694748											2.09278e+06	2092784	2.33613e+06	2336133	2.41129e+06
1.36253e+06	1362533	1.97798e+06	1977979	1.54953e+06	1549534	2.15235e+06	2152353		2.93777e+06	2937766	3.51885e+06	3518852			3.43113e+06	3431127		1.2585e+06	1258503	2.04647e+06	2046471	1.34605e+06	1346050	1.59309e+06	1593086		2.01711e+06	2017110	1.63773e+06	1637731	2.21104e+06	2211036	1.6958e+06	1695805											2.09735e+06	2097346	2.33766e+06	2337663	2.41388e+06
1.36592e+06	1365923	1.98226e+06	1982262	1.55611e+06	1556108	2.15399e+06	2153992		2.9378e+06	2937799	3.51888e+06	3518878			3.50293e+06	3502934		1.26066e+06	1260657	2.04659e+06	2046588	1.34777e+06	1347767	1.59342e+06	1593421		2.02769e+06	2027689	1.64003e+06	1640034	2.21145e+06	2211453	1.69704e+06	1697044											2.09735e+06	2097346	2.34232e+06	2342324	2.4144e+06
1.37678e+06	1376775	1.98279e+06	1982791	1.55918e+06	1559179	2.15508e+06	2155077		3.68332e+06	3683316	3.52557e+06	3525569			3.50735e+06	3507350		1.26814e+06	1268142	2049615	2049615	1.34866e+06	1348656	1.59396e+06	1593956		2.02777e+06	2027765	1.64041e+06	1640406	2.22675e+06	2226750	1.71613e+06	1716134											2.10957e+06	2109570	2.3432e+06	2343195	2.4155e+06
1.39998e+06	1399976	1.98473e+06	1984733	1.56262e+06	1562621	2.16076e+06	2160759				3.52683e+06	3526825			3.51885e+06	3518851		1.27003e+06	1270028	2.05052e+06	2050516	1.35132e+06	1351323	1.59397e+06	1593969		2.02856e+06	2028560	1.64418e+06	1644179	2.23287e+06	2232865	1.73229e+06	1732288											2.11052e+06	2110524	2.352e+06	2352004	2.42187e+06
1.41676e+06	1416758	1.98563e+06	1985625	1.56704e+06	1567043	2.16323e+06	2163229				3.52994e+06	3529937			3.51888e+06	3518878		1.27008e+06	1270085	2.05189e+06	2051889	1.39383e+06	1393826	1.59401e+06	1594010		2.03039e+06	2030389	1.64724e+06	1647243	2.2362e+06	2236198	1.73702e+06	1737016											2.11215e+06	2112155	2.35596e+06	2355961	2.42637e+06
1.4254e+06	1425402	1.98848e+06	1988484	1.56946e+06	1569459	2.16637e+06	2166370				3.54247e+06	3542469			3.52557e+06	3525569		1.27159e+06	1271585	2.08138e+06	2081378	1.40085e+06	1400851	1.59404e+06	1594039		2.04299e+06	2042992	1.64919e+06	1649195	2.26808e+06	2268081	1.74206e+06	1742059											2.11787e+06	2117865	2.35729e+06	2357289	2431285
1.44413e+06	1444130	2.00442e+06	2004425	1.57132e+06	1571323	2.17184e+06	2171845				3.55631e+06	3556314			3.52683e+06	3526825		1.27182e+06	1271825	2.09346e+06	2093463	1.41763e+06	1417633	1.59408e+06	1594079		2.04334e+06	2043343	1.65266e+06	1652660	2.26818e+06	2268178	1.74825e+06	1748249											2.12002e+06	2120018	2.36154e+06	2361539	2.43197e+06
1.46164e+06	1461637	2.01161e+06	2011612	1.57654e+06	1576538	2.18499e+06	2184985				3.5609e+06	3560899			3.52686e+06	3526863		1.27213e+06	1272133	2.10863e+06	2108626	1.41769e+06	1417689	1.59409e+06	1594091		2.04537e+06	2045374	1.65386e+06	1653860	2.27273e+06	2272726	1.76482e+06	1764816											2.1289e+06	2128896	2.36383e+06	2363829	2.44228e+06
1.46418e+06	1464183	2.01826e+06	2018263	1.57709e+06	1577090	2.18589e+06	2185889				3.56109e+06	3561088			3.52994e+06	3529937		1.27255e+06	1272549	2.11441e+06	2114414	1.46263e+06	1462627	1.5941e+06	1594104		2.04549e+06	2045487	1.65672e+06	1656715	2.27343e+06	2273425	1.76976e+06	1769759											2.13467e+06	2134666	2.3698e+06	2369797	2.44896e+06
1.46626e+06	1466261	2.03037e+06	2030373	1.57877e+06	1578774	2.18701e+06	2187010				3.5611e+06	3561097			3.54247e+06	3542469		1.27277e+06	1272766	2.12481e+06	2124809	1.46418e+06	1464183	1.59412e+06	1594118		2.04778e+06	2047784	1.66066e+06	1660662	2.27344e+06	2273444	1.80489e+06	1804889											2.16279e+06	2162788	2.37118e+06	2371178	2.45115e+06
1.4686e+06	1468597	2.04619e+06	2046186	1.58149e+06	1581486	2.19e+06	2189997				3.56677e+06	3566770			3.55638e+06	3556377		1.27304e+06	1273039	2.14145e+06	2141453	1.46424e+06	1464238	1.59428e+06	1594284		2.04838e+06	2048379	1.66731e+06	1667310	2.27711e+06	2277112	1.81078e+06	1810783											2.17141e+06	2171409	2.37236e+06	2372358	2.48121e+06
1.4715e+06	1471502	2.04647e+06	2046471	1.58299e+06	1582992	2.20182e+06	2201824				3.56723e+06	3567229			3.56109e+06	3561088		1.27698e+06	1276981	2.14444e+06	2144440	1.46485e+06	1464847	1.59428e+06	1594284		2.04929e+06	2049294	1.66867e+06	1668665	2.27972e+06	2279720	1.8177e+06	1817702											2.18673e+06	2186732	2.37375e+06	2373749	2.50104e+06
1.47272e+06	1472723	2.04668e+06	2046679	1.58705e+06	1587045	2.20617e+06	2206167				3.56739e+06	3567395			3.56677e+06	3566769		1.27718e+06	1277179	2.15015e+06	2150155	1.46611e+06	1466108	1.5944e+06	1594401		2.05539e+06	2055386	1.6687e+06	1668701	2.28018e+06	2280179	1.82723e+06	1827228											2.20872e+06	2208717	2.37873e+06	2378731	2.50761e+06
1.47347e+06	1473468	2.04937e+06	2049371	1.60277e+06	1602775	2.21525e+06	2215250				3.56843e+06	3568431			3.56723e+06	3567229		1.27744e+06	1277444	2.15235e+06	2152353	1.46626e+06	1466260	1.59444e+06	1594438		2.05768e+06	2057680	1.6703e+06	1670298	2.28732e+06	2287317	1.82893e+06	1828930											2.22124e+06	2221235	2.3801e+06	2380096	2.50938e+06
1.48928e+06	1489280	2.05084e+06	2050839	1.62199e+06	1621991	2.21525e+06	2215250				3.56845e+06	3568446			3.5674e+06	3567395		1.31345e+06	1313450	2.15291e+06	2152906	1.46822e+06	1468224	1.59447e+06	1594474		2.08986e+06	2089864	1.6958e+06	1695805	2.2881e+06	2288102	1.82947e+06	1829465											2.22518e+06	2225182	2.38752e+06	2387520	2.51167e+06
1.49144e+06	1491435	2.05189e+06	2051889	1.62304e+06	1623040	2.22542e+06	2225415				3.5685e+06	3568495			3.56843e+06	3568430		1.31401e+06	1314010	2.15315e+06	2153155	1.46904e+06	1469040	1.5945e+06	1594496		2.09054e+06	2090537	1.69704e+06	1697044	2.29143e+06	2291430	1.85785e+06	1857848											2.22687e+06	2226871	2.40049e+06	2400490	2.51436e+06
1.49853e+06	1498531	2.05327e+06	2053273	1.63095e+06	1630950	2.23249e+06	2232487				3.56931e+06	3569307			3.5685e+06	3568496		1.3143e+06	1314302	2.15321e+06	2153211	1.4691e+06	1469105	1.59454e+06	1594536		2.09216e+06	2092157	1.71613e+06	1716134	2.29159e+06	2291588	1.85982e+06	1859821											2.23281e+06	2232812	2.40406e+06	2404057	2.51487e+06
1.50166e+06	1501665	2.05536e+06	2055365	1.64397e+06	1643969	2.23424e+06	2234244				3.56936e+06	3569362			3.57038e+06	3570382		1.31932e+06	1319320	2.15358e+06	2153582	1.46919e+06	1469193	1.59457e+06	1594570		2.09281e+06	2092813	1.73229e+06	1732288	2.2971e+06	2297098	1.87178e+06	1871775											2.23613e+06	2236127	2.41018e+06	2410179	2.52233e+06
1.504e+06	1504001	2.06074e+06	2060741	1.64862e+06	1648621	2.23585e+06	2235854				3.57038e+06	3570382			3.57038e+06	3570382		1.32075e+06	1320749	2.15383e+06	2153834	1.47464e+06	1474639	1.59464e+06	1594638		2.09415e+06	2094147	1.73702e+06	1737016	2.29757e+06	2297574	1.87352e+06	1873518											2.23865e+06	2238654	2.41863e+06	2418634	2.52345e+06
1.50919e+06	1509189	2062557	2062557	1.64912e+06	1649118	2.23618e+06	2236180				3.57038e+06	3570382			3.5704e+06	3570397		1.34598e+06	1345979	2.16076e+06	2160759	1.49895e+06	1498946	1.59471e+06	1594710		2094908	2094908	1.74206e+06	1742059	2.30032e+06	2300324	1.88961e+06	1889608											2.24605e+06	2246050	2421322	2421322	2.53502e+06
1.51426e+06	1514263	2.06567e+06	2065669	1.65395e+06	1653950	2.23851e+06	2238507				3.57065e+06	3570653			3.5704e+06	3570397		1.34605e+06	1346050	2.18326e+06	2183263	1.50414e+06	1504145	1.59476e+06	1594764		2.09726e+06	2097258	1.74825e+06	1748249	2.31897e+06	2318969	1.90192e+06	1901918											2.25593e+06	2255933	2.42188e+06	2421883	2.54084e+06
1.51697e+06	1516965	2.07142e+06	2071417	1.65517e+06	1655166	2.24149e+06	2241490				3.57067e+06	3570668			3.57045e+06	3570450		1.34777e+06	1347767	2.18414e+06	2184143	1.52895e+06	1528954	1.5948e+06	1594803		2.09796e+06	2097956	1.76482e+06	1764816	2.32215e+06	2322149	1.90206e+06	1902057											2.29515e+06	2295149	2.42338e+06	2423378	2.54359e+06
1.52645e+06	1526450	2.09294e+06	2092943	1.65537e+06	1655371	2.26405e+06	2264052				3.57202e+06	3572017			3.57045e+06	3570450		1.35132e+06	1351323	2.18491e+06	2184914	1.54297e+06	1542971	1.59481e+06	1594812		2.1102e+06	2110204	1.76976e+06	1769759	2.331e+06	2331005	1.90245e+06	1902451											2.3005e+06	2300500	2429439	2429439	2.54494e+06
1.52726e+06	1527256	2.09359e+06	2093592	1.65575e+06	1655749	2.26811e+06	2268108				3.57203e+06	3572034			3.57065e+06	3570653		1.35229e+06	1352290	2.18498e+06	2184985	1.54401e+06	1544010	1.59485e+06	1594847		2.11455e+06	2114555	1.80489e+06	1804889	2.34006e+06	2340060	1.9081e+06	1908099											2.30727e+06	2307273	2.43719e+06	2437188	2.55388e+06
1.52851e+06	1528507	2.11737e+06	2117372	1.65937e+06	1659371	2.2707e+06	2270700				3.57205e+06	3572050			3.57067e+06	3570669		1.39383e+06	1393826	2.18533e+06	2185328	1.54691e+06	1546914	1.59486e+06	1594856		2.11709e+06	2117085	1.81078e+06	1810783	2.34017e+06	2340170	1.91865e+06	1918650											2.31571e+06	2315709	2.44203e+06	2442033	2.55388e+06
1.53352e+06	1533519	2.13245e+06	2132446	1.66185e+06	1661854	2.27709e+06	2277092				3.57206e+06	3572062			3.5707e+06	3570696		1.39398e+06	1393976	2.18991e+06	2189909	1.55749e+06	1557489	1.60014e+06	1600145		2.11723e+06	2117233	1.8177e+06	1817702	2.36102e+06	2361022	1.92894e+06	1928939											2.31571e+06	2315709	2.45354e+06	2453538	2.57453e+06
1.54038e+06	1540375	2.13523e+06	2135227	1.66353e+06	1663535	2.28081e+06	2280811				3.57212e+06	3572116			3.57202e+06	3572017		1.40085e+06	1400851	2.18993e+06	2189927	1.56112e+06	1561118	1.61067e+06	1610667		2.11971e+06	2119710	1.82723e+06	1827230	2.36106e+06	2361056	1.94846e+06	1948463											2323197	2323197	2.47372e+06	2473721	2.57918e+06
1544010	1544010	2.13769e+06	2137690	1.68254e+06	1682539	2.28272e+06	2282723				3.57616e+06	3576160			3.57203e+06	3572034		1.41763e+06	1417633	2.18994e+06	2189943	1.56169e+06	1561689	1.61097e+06	1610972		2.12483e+06	2124833	1.82817e+06	1828168	2.36182e+06	2361818	1.97523e+06	1975233											2.33183e+06	2331833	2.50599e+06	2505994
1.54953e+06	1549534	2.14025e+06	2140249	1.69093e+06	1690932	2.28429e+06	2284292				3.57623e+06	3576228			3.57205e+06	3572050		1.44697e+06	1446968	2.19702e+06	2197024	1.56189e+06	1561892	1.61791e+06	1617911		2.1433e+06	2143297	1.82893e+06	1828930	2.37197e+06	2371968	1.97953e+06	1979529											2.33272e+06	2332718	2.50903e+06	2509034
1.55611e+06	1556108	2.14453e+06	2144525	1.69161e+06	1691614	2.28621e+06	2286207				3.57626e+06	3576263			3.57206e+06	3572062		1.44795e+06	1447955	2.19951e+06	2199513	1.56262e+06	1562621	1.62035e+06	1620354		2.14391e+06	2143915	1.82947e+06	1829465	2.37379e+06	2373790	1.9857e+06	1985700											2.33272e+06	2332718	2.50936e+06	2509365
1.55917e+06	1559175	2150913	2150913	1.69214e+06	1692142	2.28907e+06	2289066				3.58119e+06	3581188			3.57207e+06	3572074		1.46418e+06	1464183	2.20061e+06	2200615	1.56278e+06	1562779	1.62564e+06	1625637		2.14453e+06	2144534	1.85982e+06	1859821	2.37448e+06	2374483	1.99854e+06	1998542											2.33609e+06	2336088	2.51152e+06	2511525
1.56262e+06	1562621	2.15235e+06	2152353	1.6944e+06	1694400	2.29202e+06	2292020				3.5812e+06	3581200			3.57209e+06	3572092		1.46424e+06	1464238	2.20082e+06	2200819	1.56323e+06	1563229	1.62642e+06	1626416		2.14455e+06	2144552	1.87352e+06	1873518	2.37803e+06	2378031	2.02162e+06	2021619											2.34022e+06	2340221	2.5143e+06	2514300
1.56401e+06	1564011	2.15399e+06	2153992	1.69704e+06	1697043	2.2925e+06	2292501				3.58122e+06	3581221			3.57212e+06	3572115		1464847	1464847	2.20165e+06	2201654	1.56399e+06	1563988	1.6265e+06	1626505		2.15167e+06	2151673	1.88961e+06	1889608	2.38441e+06	2384406	2.02237e+06	2022375											2.34768e+06	2347681	2.52583e+06	2525831
1.56704e+06	1567044	2.15508e+06	2155077	1.69856e+06	1698564	2.29811e+06	2298106				3.58124e+06	3581241			3.57616e+06	3576159		1.46611e+06	1466108	2.20481e+06	2204807	1.564e+06	1563999	1.62828e+06	1628282		2.15292e+06	2152923	1.90192e+06	1901918	2.38444e+06	2384439	2.02315e+06	2023148											2.34969e+06	2349689	2.52677e+06	2526774
1.56946e+06	1569459	2.16076e+06	2160759	1.70119e+06	1701188	2.30057e+06	2300566				3.59115e+06	3591145			3.57626e+06	3576259		1.46626e+06	1466261	2.20482e+06	2204825	1.56432e+06	1564321	1.62942e+06	1629421		2.15324e+06	2153244	1.90206e+06	1902056	2.38726e+06	2387260	2023853	2023853											2.35025e+06	2350247	2.53128e+06	2531280
1.57132e+06	1571323	2.16129e+06	2161289	1.71124e+06	1711244	2.31246e+06	2312464				3.59134e+06	3591336			3.5812e+06	3581199		1.46904e+06	1469040	2.20559e+06	2205590	1.56572e+06	1565723	1.63062e+06	1630618		2.15346e+06	2153460	1.90245e+06	1902451	2.39264e+06	2392636	2.02516e+06	2025164											2.35293e+06	2352931	2.53159e+06	2531588
1.57394e+06	1573939	2.16323e+06	2163229	1.71561e+06	1715615	2.33025e+06	2330250				3.59171e+06	3591715			3.58124e+06	3581237		1.4691e+06	1469105	2.20563e+06	2205627	1.56586e+06	1565860	1.68737e+06	1687369		2.16301e+06	2163011	1.90274e+06	1902740	2.39284e+06	2392842	2.03037e+06	2030373											2.35744e+06	2357444	2.53364e+06	2533637
1.57654e+06	1576538	2.16637e+06	2166370	1.71789e+06	1717893	2.33025e+06	2330250				3.5918e+06	3591799			3.58128e+06	3581285		1.46919e+06	1469193	2.20912e+06	2209120	1.5661e+06	1566101	1.71011e+06	1710106		2.17171e+06	2171708	1.90675e+06	1906753	2.39355e+06	2393551	2035239	2035239											2.36156e+06	2361558	2.54324e+06	2543238
1.57709e+06	1577090	2.17184e+06	2171845	1.72291e+06	1722907	2.33048e+06	2330477				3.59183e+06	3591830			3.61079e+06	3610794		1.47391e+06	1473910	2.2095e+06	2209502	1.56618e+06	1566183	1.71403e+06	1714033		2.18299e+06	2182992	1.9081e+06	1908099	2.39448e+06	2394478	2.03758e+06	2037580											2.36386e+06	2363860	2.54597e+06	2545974
1.57877e+06	1578774	2.18498e+06	2184985	1.72449e+06	1724491	2.332e+06	2331998				3.60964e+06	3609644			3.61085e+06	3610850		1.49895e+06	1498946	2.20975e+06	2209750	1.56704e+06	1567043	1.73689e+06	1736894		2.18375e+06	2183748	1.91865e+06	1918650	2.39458e+06	2394579	2.04362e+06	2043616											2.37387e+06	2373865	2.55051e+06	2550506
1.58149e+06	1581486	2.18589e+06	2185889	1.73054e+06	1730543	2.33409e+06	2334086				3609755	3609755			3.61218e+06	3612176		1.50415e+06	1504145	2210001	2210001	1.5677e+06	1567701	1.73942e+06	1739415		2.18417e+06	2184167	1.92894e+06	1928939	2.39498e+06	2394982	2.04388e+06	2043883											2.38017e+06	2380171	2.56333e+06	2563332
1.58705e+06	1587045	2.18701e+06	2187010	1.73702e+06	1737016	2.33822e+06	2338218				3.61074e+06	3610739			3.61231e+06	3612309		1514372	1514372	2.21085e+06	2210847	1.56795e+06	1567947	1.75383e+06	1753825		2.18714e+06	2187136	1.93125e+06	1931246	2.39542e+06	2395421	2.05537e+06	2055366											2.39143e+06	2391426	2.56579e+06	2565786
1.60172e+06	1601725	2.19e+06	2189996	1.75848e+06	1758480	2.34005e+06	2340045				3.61079e+06	3610794			3.61231e+06	3612309		1.52895e+06	1528954	2.21158e+06	2211582	1.56885e+06	1568851	1.76207e+06	1762070		2.19705e+06	2197049	1.94367e+06	1943669	2.39566e+06	2395662	2.05598e+06	2055981											2.40651e+06	2406507	2.57233e+06	2572326
1.62199e+06	1621991	2.20182e+06	2201823	1.7647e+06	1764698	2.35751e+06	2357508				3.61085e+06	3610850			3.61232e+06	3612325		1.53081e+06	1530812	2.21164e+06	2211637	1.56946e+06	1569459	1.77327e+06	1773272		2.20017e+06	2200168	1.97433e+06	1974333	2401571	2401571	2.05626e+06	2056260											2.41129e+06	2411294	2.57332e+06	2573318
1.62304e+06	1623040	2.20482e+06	2204825	1.79606e+06	1796064	2.3618e+06	2361798				3.61097e+06	3610967			3.61237e+06	3612371		1.53363e+06	1533625	2.21523e+06	2215226	1.56967e+06	1569671	1.77533e+06	1775330		2.20547e+06	2205471	1.97609e+06	1976087	2.40477e+06	2404768	2.06567e+06	2065669											2.41157e+06	2411575	2.57909e+06	2579085
1.63095e+06	1630950	2.20617e+06	2206168	1.80962e+06	1809616	2.36315e+06	2363153				3.61215e+06	3612151			3.61237e+06	3612371		1544010	1544010	2.21523e+06	2215226	1.57132e+06	1571323	1.78798e+06	1787981		2.20619e+06	2206186	1.97953e+06	1979529	2.41872e+06	2418721	2.06895e+06	2068951											2.41388e+06	2413883
1.64397e+06	1643969	2.20912e+06	2209120	1.8192e+06	1819196	2.37779e+06	2377791				3.61218e+06	3612176			3.61239e+06	3612392		1.54691e+06	1546914	2.21524e+06	2215241	1.57145e+06	1571455	1.79581e+06	1795813		2.20758e+06	2207575	1.9872e+06	1987196	2.41988e+06	2419882	2.06941e+06	2069408											2.4144e+06	2414400
1.64653e+06	1646532	2.21237e+06	2212368	1.83634e+06	1836338	2.37813e+06	2378128				3.61223e+06	3612227			3.61239e+06	3612392		1.55628e+06	1556278	2.21525e+06	2215250	1.57462e+06	1574623	1.79678e+06	1796782		2.20841e+06	2208413	1.99854e+06	1998542	2.41999e+06	2419988	2.07009e+06	2070090											2.4155e+06	2415502
1.65395e+06	1653950	2.21525e+06	2215250	1.84147e+06	1841470	2.3797e+06	2379701				3.61225e+06	3612247			3.61241e+06	3612411		1.55749e+06	1557489	2.21584e+06	2215838	1.57505e+06	1575048	1.79848e+06	1798483		2.21104e+06	2211036	2.01336e+06	2013358	2.42265e+06	2422654	2.07142e+06	2071417											2.42187e+06	2421874
1.65517e+06	1655166	2.22251e+06	2222515	1.85019e+06	1850192	2.38805e+06	2388055				3.61226e+06	3612264			3.61241e+06	3612411		1.55858e+06	1558584	2.21605e+06	2216051	1.57513e+06	1575128	1.79881e+06	1798815		2.21145e+06	2211453	2.02162e+06	2021619	2.42271e+06	2422712	2.08575e+06	2085745											2.42637e+06	2426367
1.65537e+06	1655371	2.22542e+06	2225415	1.87356e+06	1873557	2.38961e+06	2389612				3.6123e+06	3612298			3.61243e+06	3612428		1.56112e+06	1561118	2.22208e+06	2222082	1.5763e+06	1576301	1.79932e+06	1799321		2.21551e+06	2215508	2.02315e+06	2023148	2.44978e+06	2449778	2.09158e+06	2091581											2.43128e+06	2431285
1.65575e+06	1655749	2.23249e+06	2232487	1.87413e+06	1874133	2.39052e+06	2390517				3.6123e+06	3612298			3.6125e+06	3612504		1.56262e+06	1562621	2.2249e+06	2224898	1.57709e+06	1577090	1.80076e+06	1800763		2.22096e+06	2220962	2.02385e+06	2023853	2.45253e+06	2452534	2.10423e+06	2104227											2.44228e+06	2442278
1.65928e+06	1659283	2.23424e+06	2234244	1.87649e+06	1876492	2.39353e+06	2393527				3.61232e+06	3612323			3.6125e+06	3612504		1.56278e+06	1562779	2.22528e+06	2225280	1.57877e+06	1578774	1.80214e+06	1802143		2.22608e+06	2226077	2.02516e+06	2025164	2.48652e+06	2486521	2.10715e+06	2107147											2.44896e+06	2448957
1.65935e+06	1659352	2.23585e+06	2235854	1.88117e+06	1881166	2.39605e+06	2396049				3.61232e+06	3612323			3.61292e+06	3612919		1.56323e+06	1563229	2.22542e+06	2225415	1.57889e+06	1578894	1.80236e+06	1802356		2.23287e+06	2232865	2.03028e+06	2030285	2.48829e+06	2488289	2.10863e+06	2108626											2.45115e+06	2451148
1.66062e+06	1660623	2.23618e+06	2236180	1.8884e+06	1888401	2.39806e+06	2398060				3.61235e+06	3612353			3.61296e+06	3612965		1.56394e+06	1563940	2.23158e+06	2231584	1.58278e+06	1582778	1.80253e+06	1802530		2.23543e+06	2235429	2.0303e+06	2030299	2.50036e+06	2500359	2.11741e+06	2117409											2467103	2467103
1.66353e+06	1663534	2.23851e+06	2238507	1.90076e+06	1900762	2.39806e+06	2398060				3.61237e+06	3612371			3.61306e+06	3613063		1.56399e+06	1563988	2.23249e+06	2232487	1.58419e+06	1584192	1.80869e+06	1808688		2.2362e+06	2236198	2.03037e+06	2030373	2.50586e+06	2505862	2122443	2122443											2.48121e+06	2481211
1.68254e+06	1682539	2.24149e+06	2241490	1.90798e+06	1907982	2.39899e+06	2398994				3.61242e+06	3612421			3.61632e+06	3616317		1.564e+06	1563999	2.23456e+06	2234556	1.61142e+06	1611417	1.82595e+06	1825948		2.24283e+06	2242834	2.03524e+06	2035239	2.50797e+06	2507975	2.14727e+06	2147269											2.50104e+06	2501043
1.69093e+06	1690932	2.24555e+06	2245551	1.90931e+06	1909306	2.40074e+06	2400743				3.61242e+06	3612421			3.61636e+06	3616360		1.56401e+06	1564011	2.23585e+06	2235854	1.61319e+06	1613194	1830452	1830452		2.26818e+06	2268179	2.03758e+06	2037580	2.52319e+06	2523189	2.14732e+06	2147315											2.50761e+06	2507613
1.69161e+06	1691614	2.26811e+06	2268108	1.91244e+06	1912437	2.4163e+06	2416299				3.61243e+06	3612429			3.61636e+06	3616360		1.56432e+06	1564322	2.2387e+06	2238703	1.61328e+06	1613283	1.84952e+06	1849524		2.27273e+06	2272726	2.04362e+06	2043616	2556087	2556087	2.15587e+06	2155866											2.51167e+06	2511666
1.69214e+06	1692142	2.2707e+06	2270700	1.91554e+06	1915539	2.42004e+06	2420039				3.61243e+06	3612429			3.62385e+06	3623853		1.56473e+06	1564731	2.23949e+06	2239492	1.61406e+06	1614062	1.85017e+06	1850174		2.27342e+06	2273425	2.04388e+06	2043883	2.55848e+06	2558479	2.15945e+06	2159445											2.51487e+06	2514869
1.69337e+06	1693374	2.27337e+06	2273369	1.92898e+06	1928975	2.42737e+06	2427371				3.6125e+06	3612504			3.65624e+06	3656238		1.56572e+06	1565723	2.23955e+06	2239554	1.6223e+06	1622297	1.8728e+06	1872797		2.27344e+06	2273444	2.05536e+06	2055365	2.59594e+06	2595938	2.16076e+06	2160759											2.52233e+06	2522331
1.6944e+06	1694400	2.2771e+06	2277097	1.93895e+06	1938953	2.42811e+06	2428112				3.61266e+06	3612659			3.67198e+06	3671975		1.56586e+06	1565862	2.24555e+06	2245551	1.62231e+06	1622308	1891379	1891379		2.27972e+06	2279720	2.05598e+06	2055981	2.61162e+06	2611621	2.16077e+06	2160768											2.52344e+06	2523445
1.69704e+06	1697043	2.28081e+06	2280811	1.94072e+06	1940720	2.42994e+06	2429935				3612919	3612919			3.7131e+06	3713095		1.5661e+06	1566102	2.2707e+06	2270700	1.62237e+06	1622371	1.90027e+06	1900273		2.28018e+06	2280179	2.05626e+06	2056260	2.61387e+06	2613865	2.1608e+06	2160797											2.53502e+06	2535024
1.69856e+06	1698564	2.28272e+06	2282723	1.94297e+06	1942971	2.43045e+06	2430454				3.61296e+06	3612965			3.73278e+06	3732780		1.56618e+06	1566183	2.27337e+06	2273369	1.62419e+06	1624187	1.90058e+06	1900578		2.28253e+06	2282527	2.05908e+06	2059077	2.62144e+06	2621442	2.16158e+06	2161577											2.54084e+06	2540843
1.70119e+06	1701188	2.28429e+06	2284292	1.95588e+06	1955883	2.43896e+06	2438956				3.61306e+06	3613062			3.7518e+06	3751796		1.56704e+06	1567044	2.27519e+06	2275190	1.62427e+06	1624275	1.96535e+06	1965353		2.28732e+06	2287317	2.05916e+06	2059160	2.62347e+06	2623475	2.16323e+06	2163229											2.54359e+06	2543594
1.71561e+06	1715615	2.28621e+06	2286207	1.97119e+06	1971189	2.45048e+06	2450484				3.61632e+06	3616318			3.75185e+06	3751850		1.5677e+06	1567701	2.27589e+06	2275894	1.63535e+06	1635355	1981607	1981607		2.28764e+06	2287642	2.06567e+06	2065669	2.62726e+06	2627265	2.16362e+06	2163621											2.54494e+06	2544939
1.71789e+06	1717893	2.29101e+06	2291007	1.97942e+06	1979423	2.45252e+06	2452516				3.61636e+06	3616360			3.78119e+06	3781189		1.56795e+06	1567948	2.27591e+06	2275910	1.63933e+06	1639329	1.98473e+06	1984733		2.2881e+06	2288102	2.0669e+06	2066896	2.6274e+06	2627403	2165386	2165386											2.55388e+06	2553885
1.71909e+06	1719092	2.29202e+06	2292020	1.98564e+06	1985644	2.4573e+06	2457301				3.62385e+06	3623853			3.78124e+06	3781243		1568851	1568851	2.27696e+06	2276956	1640270	1640270	2.00442e+06	2004425		2.28821e+06	2288212	2.07142e+06	2071417	2.62915e+06	2629154	2.16637e+06	2166370											2.55388e+06	2553885
1.72291e+06	1722907	2.2925e+06	2292501	1.98658e+06	1986581	2.45783e+06	2457834				3.6563e+06	3656302			3.78141e+06	3781415		1.56946e+06	1569459	2.2788e+06	2278800	1.64405e+06	1644047	2.04644e+06	2046437		2.29143e+06	2291430	2.08575e+06	2085745	2.62972e+06	2629718	2.16757e+06	2167572											2.57453e+06	2574528
1.72449e+06	1724491	2.29811e+06	2298106	2.02164e+06	2021637	2.45817e+06	2458170				3.67198e+06	3671975			3.78372e+06	3783717		1.56967e+06	1569670	2.28028e+06	2280285	1.64458e+06	1644582	2.04647e+06	2046471		2.29159e+06	2291588	2.09158e+06	2091582	2.63599e+06	2635985	2.16818e+06	2168176											2.57918e+06	2579184
1730543	1730543	2.30057e+06	2300566	2.02375e+06	2023755	2.4639e+06	2463903				3.68525e+06	3685251			3.78387e+06	3783866		1.56993e+06	1569927	2.28207e+06	2282069	1.64483e+06	1644828	2.04659e+06	2046589		2.29204e+06	2292043	2.10423e+06	2104227	2.63697e+06	2636968	2.17184e+06	2171845
1.73705e+06	1737054	2.30462e+06	2304623	2.02467e+06	2024671	2.46482e+06	2464822				3.7131e+06	3713095			3.79031e+06	3790310		1.57132e+06	1571323	2.28247e+06	2282469	1.64606e+06	1646061	2.04874e+06	2048740		2.2971e+06	2297098	2.10715e+06	2107147	2.64129e+06	2641293	2.17474e+06	2174740
1.75393e+06	1753925	2.31246e+06	2312464	2.02573e+06	2025726	2483508	2483508				3.73278e+06	3732780			3.79032e+06	3790321		1.57462e+06	1574623	2.28254e+06	2282535	1.64644e+06	1646438	2.04962e+06	2049615		2.29757e+06	2297574	2.10863e+06	2108626	2646464	2646464	2180764	2180764
1.75662e+06	1756623	2.3297e+06	2329705	2.03127e+06	2031274	2.489e+06	2489004				3.75179e+06	3751795			3.79034e+06	3790343		1.57505e+06	1575048	2.28256e+06	2282560	1.64653e+06	1646531	2.04965e+06	2049649		2.30032e+06	2300324	2.11741e+06	2117409	2.64731e+06	2647314	2.18166e+06	2181660
1.75848e+06	1758480	2.3297e+06	2329705	2.03908e+06	2039076	2.49368e+06	2493676				3.75181e+06	3751805			3.8142e+06	3814198		1.57513e+06	1575128	2.28466e+06	2284662	1.64653e+06	1646531	2.0501e+06	2050103		2.30246e+06	2302457	2.14727e+06	2147269	2.64794e+06	2647939	2.18326e+06	2183263
1.7647e+06	1764698	2.332e+06	2331997	2.04102e+06	2041019	2.50044e+06	2500442				3.75185e+06	3751849			3.81502e+06	3815023		1.57709e+06	1577090	2.28617e+06	2286169	1.6473e+06	1647301	2.05052e+06	2050517		2.31897e+06	2318969	2.14732e+06	2147315	2.65724e+06	2657241	2.18701e+06	2187010
1.79606e+06	1796065	2.33409e+06	2334086	2.04334e+06	2043343	2.50389e+06	2503888				3.78119e+06	3781189			3.81507e+06	3815072		1.57877e+06	1578774	2.28642e+06	2286424	1.64862e+06	1648621	2.05139e+06	2051395		2.33201e+06	2332014	2.15587e+06	2155866	2.65754e+06	2657544	2.18999e+06	2189986
1.79725e+06	1797253	2.33822e+06	2338217	2.05539e+06	2055386	2.50419e+06	2504189				3.78372e+06	3783717			3.81509e+06	3815086		1.57889e+06	1578894	2.28751e+06	2287512	1.64892e+06	1648920	2.05189e+06	2051889		2.3338e+06	2333804	2.15727e+06	2157275	2.66246e+06	2662463	2.19e+06	2189997
1.81011e+06	1810112	2.34005e+06	2340045	2.05645e+06	2056455	2.50446e+06	2504459				3.78387e+06	3783866			3.81509e+06	3815095		1.58278e+06	1582778	2.29101e+06	2291007	1.64912e+06	1649118	2.07568e+06	2075676		2.34006e+06	2340060	2.15945e+06	2159445	2.67109e+06	2671094	2.19065e+06	2190646
1.8192e+06	1819196	2.35751e+06	2357508	2.05768e+06	2057680	2.50817e+06	2508165				3.79032e+06	3790321			3.81511e+06	3815109		1.58419e+06	1584192	2.29141e+06	2291409	1.64919e+06	1649188	2.08138e+06	2081378		2.34017e+06	2340170	2.1598e+06	2159799	2.69639e+06	2696391	2.20617e+06	2206167
1.83634e+06	1836338	2.3618e+06	2361798	2.05856e+06	2058565	2.50871e+06	2508711				3.79124e+06	3791242			3.81512e+06	3815122		1.61142e+06	1611417	2.29161e+06	2291613	1.64945e+06	1649451	2.09346e+06	2093463		2.36102e+06	2361022	2.16064e+06	2160638	2.69751e+06	2697506	2.2064e+06	2206403
1.84147e+06	1841470	2.36315e+06	2363153	2.06258e+06	2062575	2.50949e+06	2509486				3.79128e+06	3791280			3.81515e+06	3815146		1.61319e+06	1613194	2.29415e+06	2294147	1.64953e+06	1649533	2.10863e+06	2108626		2.36106e+06	2361056	2.16076e+06	2160759	2.69969e+06	2699694	2.26576e+06	2265759
1.85019e+06	1850192	2.37779e+06	2377791	2.08297e+06	2082969	2.52175e+06	2521753				3.79138e+06	3791379			3.81519e+06	3815188		1.61328e+06	1613283	2.29501e+06	2295015	1.64955e+06	1649547	2.11441e+06	2114414		2.36182e+06	2361818	2.1608e+06	2160797	2.70022e+06	2700217	2.26811e+06	2268108
1.87356e+06	1873557	2.37813e+06	2378128	2.09128e+06	2091278	2.52317e+06	2523174				3.79204e+06	3792036			3.8152e+06	3815199		1.61406e+06	1614062	2.29811e+06	2298106	1.64964e+06	1649636	2.14145e+06	2141453		2.37197e+06	2371968	2.16129e+06	2161289	2.70065e+06	2700652	2.27453e+06	2274526
1.87649e+06	1876492	2.3797e+06	2379701	2.09796e+06	2097956	2.53212e+06	2532124				3.84076e+06	3840762			3.81555e+06	3815549		1.6223e+06	1622298	2.29819e+06	2298188	1.6501e+06	1650105	2.15016e+06	2150155		2373790	2373790	2.16158e+06	2161577	2.701e+06	2701000	2.30057e+06	2300566
1.88117e+06	1881166	2.38439e+06	2384390	2.10725e+06	2107247	2.55873e+06	2558730				3.86339e+06	3863392			3.81556e+06	3815560		1.62231e+06	1622309	2.30057e+06	2300566	1.65517e+06	1655166	2.15235e+06	2152353		2.37448e+06	2374483	2.16323e+06	2163229	2.70991e+06	2709908	2.30147e+06	2301475
1.8884e+06	1888401	2.38806e+06	2388055	2.10958e+06	2109581	2.55923e+06	2559226				3.86581e+06	3865810			3.81559e+06	3815585		1.62419e+06	1624187	2.30254e+06	2302544	1.65537e+06	1655371	2.15383e+06	2153834		2.37645e+06	2376450	2.16362e+06	2163621	2.70992e+06	2709920	2.31517e+06	2315168
1.90076e+06	1900762	2.38961e+06	2389611	2.12138e+06	2121379	2.57399e+06	2573986				3.87438e+06	3874376			3.81562e+06	3815616		1.62427e+06	1624275	2.31246e+06	2312464	1.65539e+06	1655389	2.16076e+06	2160759		2.37724e+06	2377243	2.16539e+06	2165386	2.71958e+06	2719578	2.31523e+06	2315234
1.90798e+06	1907982	2.39353e+06	2393527	2.12285e+06	2122845	2.5752e+06	2575203				490438	490438			3.81563e+06	3815631		1.64027e+06	1640270	2314238	2314238	1.6554e+06	1655404	2.18326e+06	2183263		2.37756e+06	2377564	2.16592e+06	2165917	2.72399e+06	2723995	2.32458e+06	2324582
1.90931e+06	1909306	2.39605e+06	2396049	2.12483e+06	2124833	2.57859e+06	2578590				823420	823420			3.81566e+06	3815665		1.64405e+06	1644047	2.32029e+06	2320294	1.65542e+06	1655422	2.18414e+06	2184143		2.37803e+06	2378031	2.16637e+06	2166370	2.74051e+06	2740505	2.32829e+06	2328293
1.91244e+06	1912438	2.39806e+06	2398060	2.14453e+06	2144534	2.58196e+06	2581964				972097	972097			3.8157e+06	3815695		1.64458e+06	1644581	2.32118e+06	2321176	1.65544e+06	1655444	2.18499e+06	2184985		2.38441e+06	2384406	2.16757e+06	2167572	2.74654e+06	2746539	2.34012e+06	2340125
1.91554e+06	1915539	2.39806e+06	2398060	2.14519e+06	2145194	2.59746e+06	2597465				1.99854e+06	1998542			3.81572e+06	3815715		1.64653e+06	1646532	2.32953e+06	2329527	1.65546e+06	1655455	2.18659e+06	2186589		2.38444e+06	2384439	2.16818e+06	2168176	2.7469e+06	2746903	2.34015e+06	2340152
1.92897e+06	1928975	2.39899e+06	2398994	2.14834e+06	2148341	2.614e+06	2614002				1.99834e+06	1998340			3.81574e+06	3815741		1.64653e+06	1646532	2.32955e+06	2329554	1.65547e+06	1655473	2.19702e+06	2197024		2.38774e+06	2387743	2.17184e+06	2171845	2.74798e+06	2747979	2.34843e+06	2348427
1.93129e+06	1931290	2.40074e+06	2400743	2.15521e+06	2155213	2.61808e+06	2618080				2.2153e+06	2215297			3.818e+06	3817995		1.6473e+06	1647301	2.32963e+06	2329629	1.65549e+06	1655489	2.19951e+06	2199513		2.38899e+06	2388989	2.17474e+06	2174740	2.74839e+06	2748386	2.35751e+06	2357508
1.93895e+06	1938953	2.4163e+06	2416299	2.15586e+06	2155858	2.61857e+06	2618571				2.78594e+06	2785935			3.86581e+06	3865810		1.64945e+06	1649451	2.32969e+06	2329695	1.6555e+06	1655505	2.20061e+06	2200615		2.3897e+06	2389699	2.18166e+06	2181660	2.7493e+06	2749297	2.35903e+06	2359034
1.94072e+06	1940719	2.41736e+06	2417357	2.15854e+06	2158544	2.61928e+06	2619283				2.86919e+06	2869188			3.86761e+06	3867614		1.64953e+06	1649533	2.32988e+06	2329881	1.65555e+06	1655548	2.20082e+06	2200819		2.39264e+06	2392636	2.18326e+06	2183263	2.77822e+06	2778224	2.35963e+06	2359626
1.94297e+06	1942971	2.41911e+06	2419113	2.16301e+06	2163011	2.62581e+06	2625807				2.89086e+06	2890864			3.86772e+06	3867716		1.64955e+06	1649547	2.33004e+06	2330036	1.65559e+06	1655594	2.20165e+06	2201655		2.39272e+06	2392717	2.18701e+06	2187010	2.78027e+06	2780270	2.35974e+06	2359741
1.95588e+06	1955883	2.42004e+06	2420039	2.16329e+06	2163292	2.6276e+06	2627596				3.23701e+06	3237009			3.87438e+06	3874376		1.64964e+06	1649636	2.33008e+06	2330075	1.65569e+06	1655686	2.20559e+06	2205590		2.39355e+06	2393551	2.19e+06	2189996	2.78462e+06	2784620	2.36436e+06	2364361
1.9753e+06	1975303	2.42737e+06	2427371	2.16441e+06	2164414	2.6284e+06	2628397				3.91548e+06	3915480			823420	823420		1.6501e+06	1650104	2.33011e+06	2330108	1.65572e+06	1655720	2.20563e+06	2205627		2.39448e+06	2394478	2.19065e+06	2190646	2.79647e+06	2796467	2.36465e+06	2364650
1.97942e+06	1979423	2.42811e+06	2428112	2.16559e+06	2165588	2.63164e+06	2631642				3.91558e+06	3915581			823199	823199		1.65517e+06	1655166	2.33025e+06	2330249	1.65575e+06	1655749	2.20975e+06	2209750		2.39498e+06	2394982	2.20617e+06	2206168	2.79939e+06	2799393	2.36511e+06	2365105
1.98564e+06	1985644	2429935	2429935	2.16744e+06	2167443	2.63343e+06	2633434								1.99854e+06	1998542		1.65537e+06	1655371	2.33033e+06	2330333	1.65577e+06	1655767	2.21085e+06	2210848		2.39542e+06	2395421	2.2064e+06	2206403	2.79945e+06	2799454	2.36597e+06	2365973
1.98861e+06	1988609	2.43046e+06	2430457	2.17171e+06	2171708	2.63364e+06	2633637								2.23603e+06	2236035		1.65539e+06	1655389	2.3312e+06	2331203	1.65579e+06	1655795	2.21164e+06	2211637		2.39566e+06	2395662	2.24555e+06	2245551	2.80677e+06	2806769	2.36682e+06	2366817
2.02164e+06	2021637	2.43896e+06	2438956	2.1746e+06	2174603	2.63601e+06	2636014								2.78593e+06	2785935		1.6554e+06	1655400	2.33669e+06	2336692	1.65581e+06	1655815	2.21525e+06	2215250		2.40157e+06	2401571	2.26239e+06	2262395	2.81921e+06	2819213	2.36801e+06	2368005
2.02375e+06	2023755	2.45048e+06	2450484	2.18168e+06	2181680	2.63751e+06	2637507								2.89106e+06	2891059		1.65542e+06	1655420	2.33822e+06	2338217	1.65583e+06	1655830	2.21605e+06	2216051		2.40477e+06	2404768	2265759	2265759	2.82381e+06	2823811	2.3694e+06	2369396
2.02467e+06	2024671	2.45252e+06	2452516	2.18417e+06	2184167	2.64233e+06	2642333								2.86919e+06	2869188		1.65543e+06	1655431	2.36102e+06	2361023	1.65588e+06	1655881	2.22542e+06	2225415		2.41779e+06	2417788	2.26641e+06	2266409	2.82709e+06	2827086	2.38473e+06	2384728
2.02573e+06	2025726	2.4573e+06	2457301	2.19011e+06	2190113	2.64312e+06	2643124								3.12047e+06	3120471		1.65546e+06	1655455	2.3618e+06	2361798	1.65594e+06	1655939	2.23249e+06	2232487		2.41872e+06	2418721	2.26811e+06	2268108	2.83603e+06	2836029	2.38478e+06	2384776
2.03127e+06	2031274	2.45783e+06	2457834	2.20619e+06	2206186	2.64694e+06	2646938								3.61097e+06	3610968		1.65547e+06	1655475	2.37507e+06	2375073	1.65595e+06	1655953	2.23316e+06	2233162		2.41988e+06	2419882	2.27337e+06	2273369	2.83652e+06	2836525	2.39899e+06	2398994
2.03908e+06	2039076	2.45817e+06	2458170	2.2304e+06	2230396	2.64811e+06	2648107								3.84074e+06	3840743		1.65549e+06	1655490	2.37743e+06	2377427	1.65599e+06	1655995	2.23585e+06	2235854		2.41999e+06	2419988	2.27453e+06	2274526	2.83754e+06	2837545	2.42004e+06	2420039
2.04334e+06	2043343	2.4639e+06	2463903	2.2362e+06	2236198	2.65857e+06	2658570								3.84076e+06	3840762		1.65551e+06	1655507	2.37762e+06	2377616	1.65605e+06	1656045	2.2387e+06	2238703		2.42265e+06	2422654	2.29501e+06	2295015	2.8382e+06	2838199	2.45048e+06	2450484
2.05539e+06	2055386	2.46482e+06	2464822	2.26818e+06	2268178	2.65985e+06	2659854											1.65555e+06	1655548	2.378e+06	2377997	1.65606e+06	1656059	2.23955e+06	2239554		2.42271e+06	2422714	2.30057e+06	2300566	2.84426e+06	2844264	2.46558e+06	2465578
2.05645e+06	2056455	2.48351e+06	2483508	2.27343e+06	2273425	2.6619e+06	2661899											1.65559e+06	1655594	2.38292e+06	2382918	1.65608e+06	1656077	2.26405e+06	2264052		2.45253e+06	2452534	2.30147e+06	2301474	2.85636e+06	2856358	2.47545e+06	2475453
2.05768e+06	2057680	2.489e+06	2489004	2.27378e+06	2273778	2.66257e+06	2662574											1.65572e+06	1655722	2.39026e+06	2390256	1.6562e+06	1656200	2.2707e+06	2270700		2.48652e+06	2486521	2.31517e+06	2315168	2.85835e+06	2858350	2.47827e+06	2478270
2.05856e+06	2058565	2.49368e+06	2493676	2.29275e+06	2292748	2.66771e+06	2667709											1.65575e+06	1655749	2.39043e+06	2390432	1.65622e+06	1656215	2.27519e+06	2275190		2.48829e+06	2488289	2.32266e+06	2322660	2.8584e+06	2858402	2483508	2483508
2.06092e+06	2060919	2.50044e+06	2500442	2.3007e+06	2300699	2.67077e+06	2670766											1.65577e+06	1655766	2.39209e+06	2392091	1.65638e+06	1656382	2.27589e+06	2275893		2.50036e+06	2500359	2.32458e+06	2324581	2.86915e+06	2869149	2.4844e+06	2484399
2.09128e+06	2091278	2.50389e+06	2503888	2.31522e+06	2315222	2.67298e+06	2672979											1.65579e+06	1655793	2.3954e+06	2395400	1.6564e+06	1656399	2.27591e+06	2275910		2.50586e+06	2505863	2.34012e+06	2340125	2.87578e+06	2875779	2.50044e+06	2500442
2.09796e+06	2097956	2.50419e+06	2504190	2.32261e+06	2322613	2.67401e+06	2674011											1.65582e+06	1655815	2.39564e+06	2395644	1.65643e+06	1656433	2.2788e+06	2278800		2507975	2507975	2.34015e+06	2340152	2.8887e+06	2888700	2.50458e+06	2504577
2.10958e+06	2109581	2.50446e+06	2504459	2.32317e+06	2323165	2.67531e+06	2675307											1.65588e+06	1655881	2.39796e+06	2397957	1.65651e+06	1656506	2.28207e+06	2282069		2.50948e+06	2509483	2.34843e+06	2348427	2.89041e+06	2890410	2.5068e+06	2506803
2.11455e+06	2114555	2.50817e+06	2508165	2.32456e+06	2324556	2.67639e+06	2676388											1.65594e+06	1655939	2.39824e+06	2398243	1.65652e+06	1656519	2.28247e+06	2282469		2.55609e+06	2556087	2.3512e+06	2351197	2.89092e+06	2890919	2.52317e+06	2523174
2.11748e+06	2117482	2.50871e+06	2508711	2.32556e+06	2325557	2.68019e+06	2680195											1.65595e+06	1655953	2.39846e+06	2398464	1.65654e+06	1656542	2.28253e+06	2282529		2.55637e+06	2556367	2.35751e+06	2357508	2.89285e+06	2892847	2.52663e+06	2526631
2.11971e+06	2119710	2.50949e+06	2509486	2.32607e+06	2326066	2.68409e+06	2684091											1.65604e+06	1656044	2.40251e+06	2402513	1.65657e+06	1656571	2.28255e+06	2282552		2.55848e+06	2558479	2.35903e+06	2359034	2.89649e+06	2896488	2.53212e+06	2532124
2.12138e+06	2121378	2.52175e+06	2521753	2.34006e+06	2340060	2.6944e+06	2694396											1.65606e+06	1656061	2.40446e+06	2404456	1.65659e+06	1656587	2.28617e+06	2286168		2.59594e+06	2595938	2.35963e+06	2359626	2.89676e+06	2896759	2.54281e+06	2542809
2.12285e+06	2122845	2.52317e+06	2523174	2.35084e+06	2350840	2.69679e+06	2696792											1.65607e+06	1656074	2.40467e+06	2404674	1.6566e+06	1656597	2.28642e+06	2286424		2.61162e+06	2611621	2.35974e+06	2359741	2.89832e+06	2898324	2.54543e+06	2545427
2.12483e+06	2124833	2.53212e+06	2532124	2.35865e+06	2358654	2.70028e+06	2700276											1.6562e+06	1656200	2.4053e+06	2405295	1.65663e+06	1656632	2.28751e+06	2287512		2.61387e+06	2613865	2.36465e+06	2364651	2.90155e+06	2901554	2.57315e+06	2573148
2.14519e+06	2145194	2.55873e+06	2558731	2.35865e+06	2358654	2.71331e+06	2713314											1.65621e+06	1656215	2.40532e+06	2405316	1.65666e+06	1656658	2.28907e+06	2289066		2.62144e+06	2621442	2.36546e+06	2365456	2.90164e+06	2901642	2.57333e+06	2573332
2.14791e+06	2147910	2.55923e+06	2559226	2.36367e+06	2363672	2.72233e+06	2722333											1.6564e+06	1656399	2.40541e+06	2405413	1.65668e+06	1656680	2.29141e+06	2291409		2.62348e+06	2623475	2.36597e+06	2365973	2.90361e+06	2903611	2.58196e+06	2581964
2.14834e+06	2148341	2.57399e+06	2573986	2.36988e+06	2369880	2.73477e+06	2734773											1.65643e+06	1656432	2.40572e+06	2405724	1.65802e+06	1658016	2.29197e+06	2291970		2.62726e+06	2627265	2.36682e+06	2366817	2.92254e+06	2922539	2.59006e+06	2590064
2.15521e+06	2155213	2.5752e+06	2575203	2.38074e+06	2380736	2.73744e+06	2737436											1.65652e+06	1656518	2.40574e+06	2405739	1.65808e+06	1658084	2.29811e+06	2298106		2.6274e+06	2627403	2.3694e+06	2369396	2.93903e+06	2939025	2.59799e+06	2597994
2.15586e+06	2155857	2.57859e+06	2578590	2.39902e+06	2399023	2.74043e+06	2740428											1.65653e+06	1656534	2.40578e+06	2405783	1.6581e+06	1658102	2.29819e+06	2298188		2.62915e+06	2629154	2.38011e+06	2380111	2.93934e+06	2939337	2.59862e+06	2598616
2.15854e+06	2158544	2.614e+06	2614002	2.41988e+06	2419882	2.74393e+06	2743935											1.65655e+06	1656549	2.40596e+06	2405962	1.65817e+06	1658170	2.29928e+06	2299276		2.62972e+06	2629718	2.38478e+06	2384776	2939796	2939796	2.60308e+06	2603079
2.16301e+06	2163011	2.61857e+06	2618571	2.4213e+06	2421304	2.75945e+06	2759452											1.65659e+06	1656591	2.406e+06	2405996	1.65818e+06	1658184	2.30057e+06	2300566		2.63599e+06	2635985	2.39899e+06	2398994	2.94506e+06	2945059	2.60319e+06	2603187
2.16441e+06	2164414	2.61928e+06	2619283	2.42211e+06	2422112	2.76884e+06	2768835											1.65663e+06	1656632	2.40601e+06	2406009	1.65906e+06	1659055	2.30255e+06	2302546		2636968	2636968	2.39901e+06	2399005	2.94583e+06	2945833	2.61167e+06	2611671
2.16559e+06	2165588	2.62581e+06	2625807	2.42265e+06	2422654	2.76976e+06	2769756											1.65668e+06	1656682	2.4163e+06	2416299	1.65928e+06	1659282	2.31246e+06	2312464		2.63772e+06	2637723	2.39954e+06	2399543	2.9569e+06	2956899	2611930	2611930
2.16744e+06	2167443	2.6284e+06	2628405	2.44081e+06	2440808	2.77836e+06	2778361											1.6581e+06	1658102	2417525	2417525	1.65935e+06	1659352	2.31424e+06	2314238		2.64129e+06	2641293	2.42004e+06	2420039	2.95859e+06	2958590	2.61229e+06	2612293
2.17171e+06	2171708	2.63164e+06	2631642	2.45057e+06	2450571	2.78007e+06	2780068											1.65818e+06	1658184	2.41895e+06	2418947	1.65937e+06	1659371	2.32029e+06	2320294		2.64293e+06	2642934	2.4207e+06	2420700	2.95969e+06	2959693	2.614e+06	2614002
2.1746e+06	2174603	2.63343e+06	2633434	2.45057e+06	2450571	2.78124e+06	2781241											1.65906e+06	1659055	2.42773e+06	2427728	1.65962e+06	1659622	2.32118e+06	2321176		2.64646e+06	2646464	2.45048e+06	2450484	2.96093e+06	2960932	2.63162e+06	2631617
2.18168e+06	2181680	2.63364e+06	2633637	2.45653e+06	2456528	2.78301e+06	2783013											1.65928e+06	1659283	2429935	2429935	1.65974e+06	1659742	2.32952e+06	2329524		2646998	2646998	2.46112e+06	2461119	2.9612e+06	2961199	2.63164e+06	2631642
2.18417e+06	2184167	2.63528e+06	2635284	2.46094e+06	2460936	2.78617e+06	2786173											1.65935e+06	1659352	2.45188e+06	2451882	1.65978e+06	1659778	2.32955e+06	2329555		2.64731e+06	2647314	2.48351e+06	2483508	2.96319e+06	2963189	2.64305e+06	2643051
2.19011e+06	2190113	2.63601e+06	2636014	2.46503e+06	2465032	2.7924e+06	2792396											1.65978e+06	1659778	2.45238e+06	2452380	1.65987e+06	1659872	2.3297e+06	2329695		2.64794e+06	2647939	2.4844e+06	2484399	2.96403e+06	2964029	2.64308e+06	2643080
2.20619e+06	2206186	2.63751e+06	2637508	2.48253e+06	2482531	2.79644e+06	2796436											1.65987e+06	1659872	2.45252e+06	2452516	1.65989e+06	1659886	2.32988e+06	2329881		2.65724e+06	2657242	2.48447e+06	2484470	2.96628e+06	2966282	2.64312e+06	2643124
2.2304e+06	2230396	2.63789e+06	2637886	2.48305e+06	2483055	2.79944e+06	2799439											1.65989e+06	1659886	2.48351e+06	2483508	1.65991e+06	1659908	2330075	2330075		2.65754e+06	2657544	2.50044e+06	2500442	2.96639e+06	2966393	2.64315e+06	2643154
2.2362e+06	2236198	2.63888e+06	2638885	2.49371e+06	2493708	2.80322e+06	2803220											1.65993e+06	1659929	2.48777e+06	2487769	1.65993e+06	1659930	2.33011e+06	2330108		2.66246e+06	2662463	2.50458e+06	2504577	2.97962e+06	2979621	2.66257e+06	2662574
2.2614e+06	2261404	2.63979e+06	2639794	2.49479e+06	2494794	2.81402e+06	2814019											1.66004e+06	1660037	2.48786e+06	2487857	1.65998e+06	1659977	2.33018e+06	2330178		2.67109e+06	2671094	2.5068e+06	2506803	2.98673e+06	2986727	2.66771e+06	2667709														0
2.2646e+06	2264599	2.64099e+06	2640986	2.50036e+06	2500359	2.82907e+06	2829070											1.66032e+06	1660323	2.49166e+06	2491657	1660037	1660037	2.33025e+06	2330250		2.6722e+06	2672203	2.52317e+06	2523174	2.99712e+06	2997117	2.70788e+06	2707879														0
2.26818e+06	2268179	2.64233e+06	2642333	2.50064e+06	2500636	2.83637e+06	2836370											1.66062e+06	1660623	2.50389e+06	2503888	1.66028e+06	1660281	2.33033e+06	2330333		2.69639e+06	2696391	2.52707e+06	2527074	2.9976e+06	2997598	2.72953e+06	2729532														0
2.27342e+06	2273425	2.64312e+06	2643125	2.50142e+06	2501424	2.83845e+06	2838452											1.66076e+06	1660756	2.50419e+06	2504190	1.66032e+06	1660323	2.3312e+06	2331203		2.69751e+06	2697506	2.53212e+06	2532124	3.00755e+06	3007551	2.76455e+06	2764555														0
2.27378e+06	2273778	2.64694e+06	2646938	2.50287e+06	2502870	2.83915e+06	2839150											1.66086e+06	1660862	2.50793e+06	2507935	1.66047e+06	1660474	2.33822e+06	2338218		2.69875e+06	2698755	2.54543e+06	2545427	3.00985e+06	3009855	2.76898e+06	2768975														0
2.3007e+06	2300699	2.64811e+06	2648107	2.5046e+06	2504595	2.83944e+06	2839436											1.66087e+06	1660874	2.50852e+06	2508520	1.6605e+06	1660505	2.36102e+06	2361023		2.69969e+06	2699694	2.59006e+06	2590064	3014189	3014189	2.77093e+06	2770933														0
2.31522e+06	2315222	2.65857e+06	2658570	2.50586e+06	2505862	2.84512e+06	2845122											1.66179e+06	1661790	2.50937e+06	2509369	1.66055e+06	1660555	2.36113e+06	2361135		2.70022e+06	2700217	2.59766e+06	2597656	3.02013e+06	3020128	2.77228e+06	2772283														0
2.32317e+06	2323165	2.65985e+06	2659854	2.52319e+06	2523189	2.84847e+06	2848468											1.66204e+06	1662039	2.50949e+06	2509486	1.66062e+06	1660623	2.3618e+06	2361798		2.70065e+06	2700653	2597994	2597994	3.02324e+06	3023245	2.773e+06	2772998														0
2.32456e+06	2324556	2.6619e+06	2661899	2.52919e+06	2529190	2.85398e+06	2853984											1.66262e+06	1662619	2.55873e+06	2558731	1.66076e+06	1660756	2.37507e+06	2375073		2.701e+06	2701000	2.60223e+06	2602228	3.02359e+06	3023592	2.78223e+06	2782227														0
2.32556e+06	2325557	2.66257e+06	2662574	2.58199e+06	2581987	2.85559e+06	2855590											1.6628e+06	1662797	2.55873e+06	2558731	1.6608e+06	1660803	2.37743e+06	2377427		2.70991e+06	2709909	2.60319e+06	2603187	3.02572e+06	3025723	2.78617e+06	2786173														0
2.32607e+06	2326066	2.66771e+06	2667709	2.58297e+06	2582974	2.86445e+06	2864454											1.66353e+06	1663534	2.57399e+06	2573986	1.66083e+06	1660828	2.37762e+06	2377616		2.70992e+06	2709920	2.60621e+06	2606214	3.02666e+06	3026656	2.78733e+06	2787326														0
2.34006e+06	2340060	2.67298e+06	2672979	2.58605e+06	2586050	2.86899e+06	2868992											1.66364e+06	1663637	2.57444e+06	2574439	1.66086e+06	1660862	2.38292e+06	2382918		2719578	2719578	2611671	2611671	3.04164e+06	3041645	2.79365e+06	2793650														0
2.35084e+06	2350841	2.67401e+06	2674011	2.59755e+06	2597554	2.87256e+06	2872560											1.66532e+06	1665325	2.57482e+06	2574820	1.66087e+06	1660874	2.38724e+06	2387238		2.72399e+06	2723995	2.61193e+06	2611930	3.04628e+06	3046282	2.7938e+06	2793804														0
2.35865e+06	2358654	2.67531e+06	2675307	2.60417e+06	2604167	2.8741e+06	2874103											1.6671e+06	1667102	2.61155e+06	2611554	1.66189e+06	1661892	2.39026e+06	2390256		2739530	2739530	2.614e+06	2614002	3.05546e+06	3055459	2.79644e+06	2796436														0
2.35865e+06	2358654	2.68019e+06	2680195	2.61162e+06	2611621	2.88342e+06	2883423											1.66719e+06	1667191	2.61793e+06	2617930	1.66204e+06	1662039	2.39052e+06	2390517		2.7405e+06	2740505	2.63162e+06	2631616	3.06148e+06	3061477	2.79944e+06	2799439														0
2.35957e+06	2359566	2.68409e+06	2684090	2.61387e+06	2613865	2.89086e+06	2890864											1.68479e+06	1684794	2.61821e+06	2618215	1.6628e+06	1662797	2.39209e+06	2392091		2.74654e+06	2746539	2.63164e+06	2631642	3.07689e+06	3076889	2.79964e+06	2799641														0
2.36367e+06	2363672	2.68539e+06	2685394	2.61681e+06	2616807	2.89551e+06	2895513											1.69214e+06	1692142	2.61829e+06	2618288	1.66353e+06	1663535	2.3954e+06	2395400		2748386	2748386	2.64305e+06	2643048	3.08747e+06	3087465	2.80149e+06	2801493														0
2.37987e+06	2379873	2.69679e+06	2696792	2.62144e+06	2621442	2.90483e+06	2904833											1.69225e+06	1692250	2.61837e+06	2618374	1.66364e+06	1663637	2.39564e+06	2395644		2.7493e+06	2749297	2.64308e+06	2643079	3.0929e+06	3092903	2.80765e+06	2807647														#VALUE!
2.38013e+06	2380132	2.70028e+06	2700276	2.62265e+06	2622650	2.90706e+06	2907056											1.69337e+06	1693374	2.61882e+06	2618825	1.6643e+06	1664300	2.39715e+06	2397146		2.77822e+06	2778224	2.64312e+06	2643115	3.09726e+06	3097261	2.82187e+06	2821869														#VALUE!
2.38074e+06	2380737	2.70135e+06	2701348	2.65221e+06	2652207	2.90795e+06	2907952											1.71561e+06	1715615	2.61921e+06	2619206	1.66533e+06	1665325	2.39729e+06	2397289		2.78027e+06	2780270	2.64312e+06	2643125	3.12478e+06	3124775	2.83842e+06	2838419														#VALUE!
2.38448e+06	2384477	2.71331e+06	2713314	2.65556e+06	2655558	2.90997e+06	2909970											1.72214e+06	1722141	2.62581e+06	2625807	1.6671e+06	1667102	2.39734e+06	2397341		2.7841e+06	2784096	2.64315e+06	2643154	3.12687e+06	3126873	2.83845e+06	2838452														#VALUE!
2.39902e+06	2399024	2.72233e+06	2722334	2.66246e+06	2662463	2.91243e+06	2912433											1.72359e+06	1723585	2.6284e+06	2628405	1667191	1667191	2.39778e+06	2397777		2.78462e+06	2784620	2.66257e+06	2662574	3.1301e+06	3130100	2.84512e+06	2845122														#VALUE!
2.41988e+06	2419882	2.73477e+06	2734773	2.66464e+06	2664645	2.91271e+06	2912709											1732206	1732206	2.62899e+06	2628985	1.66797e+06	1667970	2.39781e+06	2397813		2.79025e+06	2790247	2.66629e+06	2666290	3.134e+06	3133999	2.85881e+06	2858812														#VALUE!
2.42069e+06	2420693	2.73744e+06	2737436	2.6665e+06	2666502	2.92213e+06	2922128											1.75759e+06	1757587	2.6321e+06	2632098	1.68479e+06	1684794	2.39784e+06	2397841		2.79647e+06	2796467	2.66771e+06	2667709	3.13415e+06	3134147	2.85892e+06	2858917														#VALUE!
2.4213e+06	2421304	2.74043e+06	2740429	2.66773e+06	2667727	2.92932e+06	2929319											1.79126e+06	1791264	2632662	2632662	1.69214e+06	1692142	2.39793e+06	2397933		2.79945e+06	2799454	2.70987e+06	2709865	3.13538e+06	3135379	2.86163e+06	2861632														#VALUE!
2.42211e+06	2422112	2.74393e+06	2743935	2.70171e+06	2701713	2.93708e+06	2937085											1.79606e+06	1796065	2.63343e+06	2633434	1.69225e+06	1692250	2.39795e+06	2397954		2.80677e+06	2806769	2.71334e+06	2713343	3.14981e+06	3149809	2.86199e+06	2861993														#VALUE!
2.42265e+06	2422654	2.75945e+06	2759451	2.70397e+06	2703968	2.93981e+06	2939811											1.7964e+06	1796397	2.63348e+06	2633477	1.71561e+06	1715615	2.39801e+06	2398012		2.80748e+06	2807483	2.7615e+06	2761504	3.15456e+06	3154557	2.86919e+06	2869188														#VALUE!
2.44081e+06	2440808	2.76884e+06	2768835	2.7079e+06	2707898	2.94587e+06	2945869											1.80492e+06	1804920	2.63348e+06	2633477	1.72214e+06	1722141	2.39846e+06	2398464		2.81921e+06	2819212	2.76455e+06	2764554	3.19209e+06	3192086	2.86948e+06	2869478														#VALUE!
2.45057e+06	2450571	2.76976e+06	2769756	2.70992e+06	2709920	2.94685e+06	2946854											1.81741e+06	1817411	2.63364e+06	2633637	1723585	1723585	2.40446e+06	2404456		2.82381e+06	2823811	2.76898e+06	2768975	3.19502e+06	3195019	2.88127e+06	2881270														#VALUE!
2.45057e+06	2450571	2.77143e+06	2771428	2.71407e+06	2714070	2.9507e+06	2950703											1.82873e+06	1828728	2.63418e+06	2634184	1.73221e+06	1732206	2.40467e+06	2404674		2.82709e+06	2827086	2.77093e+06	2770933	3.199e+06	3198995	2.89237e+06	2892367														#VALUE!
2.45653e+06	2456528	2.77366e+06	2773661	2.72399e+06	2723995	2.96181e+06	2961810											1.84336e+06	1843358	2.63452e+06	2634516	1.75759e+06	1757586	2.4053e+06	2405298		2.83435e+06	2834349	2.77228e+06	2772283	3.20745e+06	3207447	2.9158e+06	2915801														#VALUE!
2.46094e+06	2460936	2.77836e+06	2778361	2.72703e+06	2727027	2.96598e+06	2965979											1.84431e+06	1844305	2.63464e+06	2634638	1.79126e+06	1791264	2.40532e+06	2405316		2.83603e+06	2836029	2.773e+06	2772998	3.20934e+06	3209344	2.91859e+06	2918586														#VALUE!
2.46503e+06	2465032	2.78007e+06	2780068	2.73174e+06	2731745	2.97158e+06	2971581											1.85311e+06	1853111	2.63537e+06	2635366	1.79606e+06	1796064	2.40541e+06	2405412		2.83652e+06	2836525	2.77366e+06	2773661	3.21373e+06	3213728	2.92008e+06	2920078														#VALUE!
2.48253e+06	2482531	2.78124e+06	2781242	2.74051e+06	2740505	2.97392e+06	2973918											1.86987e+06	1869867	2.63557e+06	2635569	1.7964e+06	1796397	2405695	2405695		2.8382e+06	2838199	2.78223e+06	2782227	3.22409e+06	3224094	2.93853e+06	2938534														#VALUE!
2.48305e+06	2483053	2.78617e+06	2786173	2.76571e+06	2765705	2.97875e+06	2978751											1.89073e+06	1890734	2.63784e+06	2637841	1.81741e+06	1817411	2.40572e+06	2405724		2.84426e+06	2844265	2.78617e+06	2786173	3.23272e+06	3232722	2.93975e+06	2939747														#VALUE!
2.49371e+06	2493708	2.7911e+06	2791102	2.76899e+06	2768994	2.98685e+06	2986851											1.90179e+06	1901790	2.63888e+06	2638885	1.82819e+06	1828186	2.40574e+06	2405739		2.85636e+06	2856358	2.78733e+06	2787327	3.2347e+06	3234700	2.95745e+06	2957448														#VALUE!
2.49479e+06	2494794	2.7924e+06	2792396	2.77225e+06	2772250	2.99666e+06	2996658											1.9032e+06	1903201	2.64099e+06	2640986	1.82873e+06	1828728	2.40578e+06	2405781		2.85835e+06	2858350	2.78744e+06	2787441	3.23525e+06	3235248	2.95754e+06	2957537														#VALUE!
2.50036e+06	2500359	2.79644e+06	2796436	2.78216e+06	2782156	2.99729e+06	2997288											1.91854e+06	1918537	2.64119e+06	2641185	1.8289e+06	1828904	2.40596e+06	2405962		2.8584e+06	2858402	2.79644e+06	2796436	3.23526e+06	3235257	2.97158e+06	2971581														#VALUE!
2.50064e+06	2500636	2.79944e+06	2799438	2.79254e+06	2792545	3.00753e+06	3007533											1.91867e+06	1918673	2.64131e+06	2641312	1.83161e+06	1831609	2.406e+06	2405996		2.86915e+06	2869149	2.79944e+06	2799438	3.23527e+06	3235272	2.97252e+06	2972520														#VALUE!
2.50142e+06	2501424	2.80322e+06	2803220	2.79361e+06	2793611	3.01e+06	3009997											1.94327e+06	1943271	2.64216e+06	2642162	1.84336e+06	1843358	2.40601e+06	2406008		2.87578e+06	2875779	2.79964e+06	2799641	3.23663e+06	3236633	2.9796e+06	2979597														#VALUE!
2.50287e+06	2502870	2.81231e+06	2812309	2.79647e+06	2796467	3.02003e+06	3020033											1.94334e+06	1943339	2.64221e+06	2642212	1.84431e+06	1844306	2.4163e+06	2416299		2.8887e+06	2888700	2.80765e+06	2807647	3.23787e+06	3237875	2.97968e+06	2979680														#VALUE!
2.5046e+06	2504595	2.81402e+06	2814019	2.79647e+06	2796467	3.02502e+06	3025024											1.956e+06	1955996	2.6423e+06	2642304	1869867	1869867	2.41752e+06	2417525		2.89041e+06	2890410	2.80766e+06	2807656	3239166	3239166	2.97985e+06	2979849														#VALUE!
2.50586e+06	2505863	2.82907e+06	2829070	2.79945e+06	2799454	3.04626e+06	3046265											1.95642e+06	1956424	2.64249e+06	2642493	1.87413e+06	1874133	2.42773e+06	2427728		2.89092e+06	2890919	2.81231e+06	2812309	3.24053e+06	3240530	2981210	2981210														#VALUE!
2.52919e+06	2529190	2.83637e+06	2836371	2.80175e+06	2801745	3.05549e+06	3055490											1.95697e+06	1956967	2.64305e+06	2643048	1.89073e+06	1890734	2.42994e+06	2429935		2.89285e+06	2892847	2.82187e+06	2821869	3.24444e+06	3244442	2.98147e+06	2981470														#VALUE!
2.58199e+06	2581987	2.83845e+06	2838452	2.80503e+06	2805033	3.0615e+06	3061503											1.95707e+06	1957067	2.64694e+06	2646938	1.9032e+06	1903201	2.45188e+06	2451882		2.89643e+06	2896425	2.83842e+06	2838419	3.24555e+06	3245554	2.9821e+06	2982097														#VALUE!
2.58297e+06	2582974	2.83915e+06	2839150	2.81233e+06	2812327	3.06298e+06	3062977											1.97364e+06	1973637	2.65857e+06	2658570	1.94327e+06	1943271	2.45238e+06	2452380		2.89649e+06	2896488	2.83845e+06	2838452	3.24645e+06	3246453	2.9918e+06	2991798														#VALUE!
2.58605e+06	2586050	2.83944e+06	2839436	2.81756e+06	2817555	3.06556e+06	3065558											1.98689e+06	1986889	2.65912e+06	2659124	1.94334e+06	1943339	2.45252e+06	2452516		2.89676e+06	2896759	2.84512e+06	2845122	3.25029e+06	3250286	3.00987e+06	3009866														#VALUE!
2.60417e+06	2604167	2.84512e+06	2845122	2.81921e+06	2819213	3.07094e+06	3070937											1.99255e+06	1992547	2.66112e+06	2661125	1.956e+06	1955996	2483508	2483508		2.89798e+06	2897984	2.85881e+06	2858812	3.2558e+06	3255802	3.01e+06	3009997														#VALUE!
2.61162e+06	2611621	2.84847e+06	2848468	2.82203e+06	2822032	3.07771e+06	3077706											1.99278e+06	1992776	2.66186e+06	2661855	1.95642e+06	1956424	2.48777e+06	2487769		2.89832e+06	2898324	2.86199e+06	2861992	3.2562e+06	3256199	3.02067e+06	3020674														#VALUE!
2.61387e+06	2613865	2.85297e+06	2852970	2.82908e+06	2829083	3.0876e+06	3087602											1.99351e+06	1993511	2.67232e+06	2672323	1.95697e+06	1956967	2.48786e+06	2487857		2.90155e+06	2901554	2.86919e+06	2869188	3.25649e+06	3256489	3.06556e+06	3065558														#VALUE!
2.62144e+06	2621442	2.85398e+06	2853985	2.83601e+06	2836005	3.0968e+06	3096798											2.01253e+06	2012529	2.67337e+06	2673373	1.97364e+06	1973637	2.49166e+06	2491657		2.90164e+06	2901642	2.86948e+06	2869478	3.26591e+06	3265912	3.07094e+06	3070937														#VALUE!
2.62265e+06	2622650	2.85559e+06	2855590	2.84085e+06	2840852	3.10568e+06	3105680											2.02351e+06	2023514	2.67401e+06	2674011	1.98658e+06	1986581	2.50389e+06	2503888		2.90361e+06	2903611	2.88127e+06	2881270	3.26731e+06	3267314	3.0723e+06	3072300														#VALUE!
2.64293e+06	2642934	2.86445e+06	2864454	2.84871e+06	2848708	3.12036e+06	3120361											2.02375e+06	2023755	2.67426e+06	2674255	1.98689e+06	1986889	2.50419e+06	2504189		2.93903e+06	2939025	2.89237e+06	2892367	3.27148e+06	3271478	3.07233e+06	3072329														#VALUE!
2.65556e+06	2655558	2.86899e+06	2868992	2.85115e+06	2851150	3.1251e+06	3125101											2.02467e+06	2024671	2.67976e+06	2679759	1.99351e+06	1993511	2.50852e+06	2508518		2.93934e+06	2939337	2.9158e+06	2915801	3.27338e+06	3273377	3.07248e+06	3072479														#VALUE!
2.66246e+06	2662463	2.87256e+06	2872561	2.85954e+06	2859544	3.12652e+06	3126524											2.03039e+06	2030389	2.68019e+06	2680195	2.01253e+06	2012529	2509369	2509369		2.94506e+06	2945059	2.92008e+06	2920078	3.27363e+06	3273627	3.07353e+06	3073526														#VALUE!
2.66275e+06	2662751	2.8741e+06	2874103	2.86457e+06	2864572	3.13003e+06	3130030											2.03763e+06	2037627	2.68225e+06	2682248	2.02351e+06	2023514	2.50949e+06	2509486		2945833	2945833	2.92582e+06	2925824	3274272	3274272	3.07489e+06	3074894														#VALUE!
2.66331e+06	2663310	2.87568e+06	2875675	2.86761e+06	2867610	3.14696e+06	3146959											2.03908e+06	2039076	2.68378e+06	2683778	2.02375e+06	2023755	2.5229e+06	2522896		2.9569e+06	2956899	2.93834e+06	2938337	3.27655e+06	3276550	3.07545e+06	3075445														#VALUE!
2.66464e+06	2664645	2.87568e+06	2875675	2.86915e+06	2869149	3.14948e+06	3149483											2.05587e+06	2055868	2.68535e+06	2685350	2.02467e+06	2024671	2.52292e+06	2522921		2.95859e+06	2958590	2.93853e+06	2938534	3.29239e+06	3292394	3.07767e+06	3077671														#VALUE!
2.6665e+06	2666502	2.88342e+06	2883423	2.87267e+06	2872673	3.15223e+06	3152225											2.05621e+06	2056207	2.69437e+06	2694368	2.03039e+06	2030389	2.52298e+06	2522982		2.9591e+06	2959097	2.93975e+06	2939747	3.29344e+06	3293440	3.07771e+06	3077706														#VALUE!
2.66773e+06	2667728	2.88473e+06	2884731	2.87418e+06	2874183	3.15463e+06	3154626											2.05856e+06	2058565	2.69529e+06	2695288	2.03763e+06	2037627	2.55873e+06	2558730		2.95969e+06	2959693	2.95745e+06	2957448	3.29598e+06	3295982	3.0786e+06	3078599														#VALUE!
2.70171e+06	2701713	2.88868e+06	2888683	2.87567e+06	2875675	3.15713e+06	3157127											2.0702e+06	2070202	2.69542e+06	2695418	2.03908e+06	2039076	2.57399e+06	2573986		2.95985e+06	2959845	2.97158e+06	2971581	3.29736e+06	3297356	3.08002e+06	3080017														#VALUE!
2.70397e+06	2703968	2.89106e+06	2891059	2.87578e+06	2875779	3.15833e+06	3158327											2.07157e+06	2071568	2.69613e+06	2696128	2.05587e+06	2055868	2.57444e+06	2574439		2.96093e+06	2960932	2.9796e+06	2979597	3.2974e+06	3297397	3.0802e+06	3080204														#VALUE!
2.70764e+06	2707639	2.89551e+06	2895513	2.87815e+06	2878155	3.16171e+06	3161714											2.1175e+06	2117497	2.69616e+06	2696158	2.05621e+06	2056207	2.57482e+06	2574820		2.9612e+06	2961199	2.97968e+06	2979680	3.29978e+06	3299781	3.08187e+06	3081866														#VALUE!
2.70789e+06	2707895	2.90483e+06	2904833	2.87961e+06	2879612	3.16653e+06	3166532											2.14821e+06	2148212	2.69667e+06	2696668	2.05856e+06	2058565	2.57495e+06	2574948		2.96319e+06	2963189	2.97975e+06	2979746	3.30138e+06	3301380	3.082e+06	3081996														#VALUE!
2.71407e+06	2714070	2.90508e+06	2905079	2.88039e+06	2880392	3.17517e+06	3175173											2.14834e+06	2148341	2.69804e+06	2698039	2.0702e+06	2070202	2.61155e+06	2611555		2.96403e+06	2964029	2.97985e+06	2979848	3.30422e+06	3304223	3.08223e+06	3082227														#VALUE!
2.72399e+06	2723995	2.90508e+06	2905079	2.88174e+06	2881735	3.17858e+06	3178580											2.15563e+06	2155634	2.69875e+06	2698751	2071568	2071568	2.61829e+06	2618289		2.96738e+06	2967379	2.98121e+06	2981210	3.312e+06	3312001	3.08913e+06	3089131														#VALUE!
2.73174e+06	2731745	2.90706e+06	2907056	2.88353e+06	2883531	3.17927e+06	3179275											2.15586e+06	2155857	2.69911e+06	2699106	2.12148e+06	2121484	2.61883e+06	2618825		2.97962e+06	2979621	2.98147e+06	2981470	3.31858e+06	3318576	3.09096e+06	3090960														#VALUE!
2.7405e+06	2740505	2.90997e+06	2909970	2.8887e+06	2888700	3.18985e+06	3189849											2.15854e+06	2158544	2.6992e+06	2699205	2.1215e+06	2121495	2.62581e+06	2625807		2.98673e+06	2986727	2.9918e+06	2991798	3.33817e+06	3338168	3.09099e+06	3090994														#VALUE!
2.7657e+06	2765705	2.91243e+06	2912433	2.89108e+06	2891075	3.19213e+06	3192126											2.15884e+06	2158836	2.69999e+06	2699989	2.12152e+06	2121519	2.62727e+06	2627267		2.99712e+06	2997117	2.99887e+06	2998870	3.34257e+06	3342569	3.0925e+06	3092501														#VALUE!
2.76688e+06	2766883	2.91271e+06	2912709	2.91287e+06	2912870	3.19483e+06	3194830											2.15982e+06	2159818	2.70097e+06	2700966	2.12156e+06	2121562	2.6276e+06	2627596		3.00755e+06	3007551	3.00987e+06	3009866	3.35251e+06	3352510	3.09419e+06	3094194														#VALUE!
2.76899e+06	2768994	2.92213e+06	2922128	2.91453e+06	2914528	3.19531e+06	3195309											2.16148e+06	2161480	2.70135e+06	2701348	2.12161e+06	2121605	2.6284e+06	2628397		3.00985e+06	3009854	3.01e+06	3009997	3.35258e+06	3352576	3.09445e+06	3094453														#VALUE!
2.77225e+06	2772250	2.93708e+06	2937085	2.91979e+06	2919785	3.19557e+06	3195573											2.16164e+06	2161644	2.70987e+06	2709865	2.12162e+06	2121619	2.62899e+06	2628985		3.02013e+06	3020128	3.02368e+06	3023677	3.35661e+06	3356614	3.12069e+06	3120687														#VALUE!
2.78216e+06	2782156	2.93981e+06	2939811	2.92429e+06	2924292	3.19667e+06	3196667											2.16441e+06	2164414	2.76868e+06	2768681	2.12167e+06	2121674	2.6321e+06	2632098		3.02324e+06	3023245	3.05106e+06	3051060	3.35849e+06	3358491	3.12189e+06	3121887														#VALUE!
2.79254e+06	2792545	2.94071e+06	2940713	2.92972e+06	2929724	3.21178e+06	3211784											2.16443e+06	2164428	2.78003e+06	2780034	2.12171e+06	2121705	2.63266e+06	2632662		3.02359e+06	3023592	3.07094e+06	3070937	3.36034e+06	3360343	3.13191e+06	3131913														#VALUE!
2.79361e+06	2793611	2.94587e+06	2945869	2.93133e+06	2931326	3.21399e+06	3213987											2.1653e+06	2165300	2.78007e+06	2780068	2.12174e+06	2121744	2.63343e+06	2633434		3.02572e+06	3025723	3.0723e+06	3072300	3.36089e+06	3360886	3.14448e+06	3144482														#VALUE!
2.79647e+06	2796467	2.94685e+06	2946854	2.93432e+06	2934317	3.21566e+06	3215659											2.16559e+06	2165588	2.78123e+06	2781228	2.12176e+06	2121763	2.63348e+06	2633477		3.02666e+06	3026656	3.07233e+06	3072329	3.36349e+06	3363486	3.15232e+06	3152324														#VALUE!
2.79647e+06	2796467	2.9507e+06	2950703	2.93566e+06	2935657	3.21825e+06	3218255											2.16658e+06	2166576	2.78403e+06	2784033	2.12177e+06	2121775	2.63348e+06	2633477		3.03129e+06	3031289	3.07248e+06	3072479	3.36515e+06	3365149	3.15241e+06	3152408														#VALUE!
2.79945e+06	2799454	2.96181e+06	2961810	2.9378e+06	2937799	3.22436e+06	3224358											2.17314e+06	2173145	2.78594e+06	2785935	2.12181e+06	2121813	2.63364e+06	2633637		3.04628e+06	3046282	3.07353e+06	3073525	3.38068e+06	3380683	3.15329e+06	3153289														#VALUE!
2.80175e+06	2801745	2.96598e+06	2965979	2.94181e+06	2941810	3.23346e+06	3233458											2.1746e+06	2174603	2.78612e+06	2786119	2.12186e+06	2121861	2.63413e+06	2634127		3.05546e+06	3055458	3.07489e+06	3074894	3.38083e+06	3380828	3.15463e+06	3154626														#VALUE!
2.80503e+06	2805035	2.97158e+06	2971581	2.95075e+06	2950751	3.23525e+06	3235249											2.18375e+06	2183748	2.80233e+06	2802333	2.12188e+06	2121877	2.63418e+06	2634184		3.07689e+06	3076889	3.07545e+06	3075445	3.38365e+06	3383651	3.15815e+06	3158150														#VALUE!
2.81233e+06	2812327	2.97392e+06	2973920	2.9612e+06	2961199	3.23687e+06	3236872											2.18714e+06	2187136	2.80765e+06	2807647	2.12192e+06	2121919	2.63452e+06	2634517		3.07769e+06	3077690	3.07767e+06	3077671	3.38851e+06	3388514	3.1582e+06	3158201														#VALUE!
2.81756e+06	2817555	2.97875e+06	2978751	2.9716e+06	2971598	3.24089e+06	3240890											2228265	2228265	2.80766e+06	2807656	2.12194e+06	2121937	2.63464e+06	2634638		3.08747e+06	3087465	3.07771e+06	3077706	3.38856e+06	3388556	3.15821e+06	3158212														#VALUE!
2.81921e+06	2819212	2.98685e+06	2986851	2.97962e+06	2979621	3.24499e+06	3244993											2.24597e+06	2245973	2.82187e+06	2821869	2.12196e+06	2121963	2.63532e+06	2635320		3.0929e+06	3092903	3.0786e+06	3078599	3.39e+06	3389997	3.15822e+06	3158223														#VALUE!
2.82203e+06	2822032	2.99666e+06	2996658	2.99021e+06	2990208	3.26761e+06	3267613											2.24709e+06	2247089	2.8274e+06	2827401	2.12201e+06	2122006	2.63536e+06	2635363		3.09726e+06	3097261	3.0793e+06	3079296	3.39003e+06	3390028	3.15833e+06	3158327														#VALUE!
2.83601e+06	2836005	2.99729e+06	2997288	3.00985e+06	3009855	3.27487e+06	3274870											2.24963e+06	2249633	2.83876e+06	2838759	2.12777e+06	2127765	2.63557e+06	2635569		3.1101e+06	3110102	3.08002e+06	3080017	3.39293e+06	3392929	3.15844e+06	3158443														#VALUE!
2.84085e+06	2840852	2.99887e+06	2998870	3.01109e+06	3011090	3.27692e+06	3276923											2251213	2251213	2.84719e+06	2847195	2.14821e+06	2148212	2.63728e+06	2637280		3.12478e+06	3124775	3.0802e+06	3080203	3.39833e+06	3398334	3.15887e+06	3158874														#VALUE!
2.84871e+06	2848708	3.00753e+06	3007533	3.02013e+06	3020128	3.29238e+06	3292377											2.2652e+06	2265198	2.84802e+06	2848016	2.14834e+06	2148341	2.63784e+06	2637840		3.12642e+06	3126415	3.082e+06	3081996	3.39839e+06	3398393	3.1618e+06	3161799														#VALUE!
2.85115e+06	2851150	3.02003e+06	3020033	3.02136e+06	3021361	3.30414e+06	3304139											2.29323e+06	2293226	2.85837e+06	2858374	2.15537e+06	2155370	2.63903e+06	2639032		3.12687e+06	3126873	3.08223e+06	3082227	3.40718e+06	3407176	3.1623e+06	3162300														#VALUE!
2.85954e+06	2859544	3.02368e+06	3023677	3.02359e+06	3023592	3.30749e+06	3307492											2.31525e+06	2315248	2.86899e+06	2868992	2.15586e+06	2155858	2.64119e+06	2641185		3.1301e+06	3130100	3.09096e+06	3090960	3.41659e+06	3416589	3.16653e+06	3166532														#VALUE!
2.86457e+06	2864572	3.02502e+06	3025024	3.02666e+06	3026656	3.31177e+06	3311773											2.31532e+06	2315324	2.87233e+06	2872330	2.15854e+06	2158544	2.64131e+06	2641312		3133999	3133999	3.09099e+06	3090994	3.41831e+06	3418314	3.16697e+06	3166971														#VALUE!
2.86761e+06	2867610	3.02657e+06	3026568	3.03774e+06	3037743	3.31273e+06	3312729											2.32306e+06	2323065	2.87238e+06	2872380	2.15884e+06	2158837	2.64216e+06	2642163		3.13415e+06	3134147	3.0925e+06	3092501	3.42176e+06	3421762	3.17927e+06	3179275														#VALUE!
2.86915e+06	2869149	3.04411e+06	3044109	3.03885e+06	3038850	3.31498e+06	3314977											2.32326e+06	2323256	2.87407e+06	2874075	2.15982e+06	2159818	2.64229e+06	2642291		3.13436e+06	3134360	3.09378e+06	3093775	3.42376e+06	3423764	3.1838e+06	3183795														#VALUE!
2.87267e+06	2872673	3.04626e+06	3046265	3.03969e+06	3039689	3.31851e+06	3318514											2.32342e+06	2323419	2.89032e+06	2890318	2.16148e+06	2161480	2.6423e+06	2642305		3.13538e+06	3135379	3.09445e+06	3094453	3.45636e+06	3456360	3.18395e+06	3183954														#VALUE!
2.87418e+06	2874183	3.05106e+06	3051060	3.04692e+06	3046915	3.32912e+06	3329115											2.32372e+06	2323717	2.89086e+06	2890864	2.16164e+06	2161644	2.64305e+06	2643051		3.14981e+06	3149809	3.12189e+06	3121887	3.45648e+06	3456484	3.19213e+06	3192126														#VALUE!
2.87578e+06	2875779	3.05549e+06	3055489	3.05546e+06	3055459	3.33814e+06	3338139											2.32546e+06	2325460	2.89551e+06	2895513	2.16329e+06	2163292	2.64694e+06	2646938		3.15456e+06	3154557	3.13682e+06	3136819	3.48537e+06	3485366	3.21566e+06	3215659														#VALUE!
2.87815e+06	2878155	3.06298e+06	3062977	3.06558e+06	3065583	3.34933e+06	3349331											2.32567e+06	2325669	2.89647e+06	2896469	2.16441e+06	2164414	2.65857e+06	2658570		3.17782e+06	3177825	3.13692e+06	3136919	3.49578e+06	3495783	3.22436e+06	3224358														#VALUE!
2.87961e+06	2879612	3.07094e+06	3070937	3.07141e+06	3071406	3.35564e+06	3355645											2.32685e+06	2326852	2.89688e+06	2896879	2.16443e+06	2164428	2.65912e+06	2659124		3.18942e+06	3189420	3.15232e+06	3152324	3.49881e+06	3498806	3.23524e+06	3235236														#VALUE!
2.88039e+06	2880392	3.07771e+06	3077706	3.07184e+06	3071844	3.36088e+06	3360880											2.35093e+06	2350930	2.90276e+06	2902759	2.16559e+06	2165588	2.66112e+06	2661125		3.19209e+06	3192086	3.15329e+06	3153289	3.50317e+06	3503168	3.23525e+06	3235249														#VALUE!
2.88174e+06	2881735	3.0876e+06	3087602	3072086	3072086	3.36462e+06	3364623											2.35865e+06	2358654	2.90369e+06	2903688	2.16658e+06	2166576	2.66186e+06	2661855		3.19213e+06	3192133	3.15463e+06	3154626	3.50392e+06	3503921	3235697	3235697														#VALUE!
2.88353e+06	2883531	3.0968e+06	3096798	3.0782e+06	3078197	3.36509e+06	3365091											2.36382e+06	2363816	2.90371e+06	2903707	2.1746e+06	2174603	2.6704e+06	2670398		3.199e+06	3198996	3.15815e+06	3158150	3.50413e+06	3504131	3.24089e+06	3240890														#VALUE!
2.8887e+06	2888700	3.10922e+06	3109215	3.09204e+06	3092038	3.36543e+06	3365431											2.36914e+06	2369139	2.90463e+06	2904627	2.1822e+06	2182203	2.67077e+06	2670766		3.20745e+06	3207447	3.15821e+06	3158208	3.50851e+06	3508510	3.25782e+06	3257819														#VALUE!
2.89112e+06	2891124	3.11828e+06	3118276	3.09726e+06	3097261	3.38092e+06	3380919											2.36965e+06	2369646	2.90483e+06	2904833	2.18375e+06	2183748	2.67232e+06	2672323		3.20934e+06	3209344	3.15822e+06	3158223	3.5086e+06	3508600	3.25788e+06	3257880														#VALUE!
2.91287e+06	2912870	3.11999e+06	3119992	3.11167e+06	3111667	3.38363e+06	3383633											2.37008e+06	2370076	2.90507e+06	2905067	2.22834e+06	2228337	2.67273e+06	2672726		3.21373e+06	3213728	3.15833e+06	3158328	3.50864e+06	3508637	3.272e+06	3271995														#VALUE!
2.91453e+06	2914528	3.12036e+06	3120361	3.12063e+06	3120630	3.38428e+06	3384277											2.37044e+06	2370443	2.90529e+06	2905292	2.24709e+06	2247089	2.67337e+06	2673373		3.22041e+06	3220413	3.15844e+06	3158443	3.51155e+06	3511545	3.28684e+06	3286841														#VALUE!
2.91979e+06	2919786	3.12036e+06	3120361	3.12128e+06	3121282	3.40222e+06	3402218											2.38076e+06	2380758	2.90862e+06	2908624	2.2652e+06	2265198	2.67401e+06	2674011		3.22409e+06	3224094	3158874	3158874	3.51187e+06	3511867	3.29734e+06	3297344														#VALUE!
2.92429e+06	2924292	3.1251e+06	3125101	3.1302e+06	3130197	3.40335e+06	3403347											2.3848e+06	2384802	2.90867e+06	2908671	2.29323e+06	2293226	2.67426e+06	2674255		3.23174e+06	3231738	3.1618e+06	3161799	3.51399e+06	3513987	3.29744e+06	3297440														#VALUE!
2.92665e+06	2926646	3.12652e+06	3126524	3.13748e+06	3137475	3.40731e+06	3407313											2.39906e+06	2399058	2.90908e+06	2909076	2.29324e+06	2293245	2.67976e+06	2679758		3.23259e+06	3232593	3.1623e+06	3162300	3.51437e+06	3514371	3.30421e+06	3304208														#VALUE!
2.92972e+06	2929724	3.13003e+06	3130031	3.14212e+06	3142116	3.41228e+06	3412283											2.42069e+06	2420693	2.91243e+06	2912433	2.30075e+06	2300753	2.68019e+06	2680195		3.23272e+06	3232722	3.16653e+06	3166533	3.51765e+06	3517648	3.31851e+06	3318514														#VALUE!
2.93133e+06	2931326	3.14696e+06	3146959	3.14442e+06	3144418	3.41306e+06	3413064											2.42216e+06	2422165	2.9125e+06	2912505	2.31525e+06	2315248	2.68378e+06	2683778		3.23525e+06	3235248	3.17928e+06	3179275	3.51839e+06	3518386	3.31856e+06	3318558														#VALUE!
2.93432e+06	2934317	3.14948e+06	3149483	3.15308e+06	3153080	3.41656e+06	3416557											2.42223e+06	2422226	2.91271e+06	2912709	2.32275e+06	2322745	2.68535e+06	2685350		3.23527e+06	3235272	3.1838e+06	3183795	3.51846e+06	3518458	3.31863e+06	3318635														#VALUE!
2.93566e+06	2935657	3.14972e+06	3149723	3.15456e+06	3154557	3.42743e+06	3427430											2.43984e+06	2439837	2922380	2922380	2.32279e+06	2322792	2.69529e+06	2695288		3.23663e+06	3236633	3.18647e+06	3186471	3.52828e+06	3528284	3.31914e+06	3319140														#VALUE!
2.93777e+06	2937766	3.15223e+06	3152226	3.15726e+06	3157264	3.4278e+06	3427802											2.4421e+06	2442097	2.92259e+06	2922587	2.32285e+06	2322849	2.69531e+06	2695311		3.23788e+06	3237875	3.19213e+06	3192126	3.54217e+06	3542170	3.33733e+06	3337333														#VALUE!
2.93777e+06	2937766	3.15463e+06	3154626	3.15846e+06	3158463	3.43087e+06	3430869											2.47182e+06	2471816	2.92345e+06	2923452	2.32288e+06	2322882	2.69542e+06	2695418		3.23917e+06	3239166	3.199e+06	3198997	3.54699e+06	3546986	3.33814e+06	3338139														#VALUE!
2.9378e+06	2937799	3.15713e+06	3157127	3.1601e+06	3160100	3.43116e+06	3431160											2.47569e+06	2475688	2.92831e+06	2928307	2.32291e+06	2322909	2.69616e+06	2696158		3.24053e+06	3240530	3.20147e+06	3201468	3.54711e+06	3547110	3.36088e+06	3360880														#VALUE!
2.94181e+06	2941810	3.15833e+06	3158328	3161818	3161818	3.43116e+06	3431160											2.48253e+06	2482531	2.93909e+06	2939093	2.32298e+06	2322979	2.69873e+06	2698728		3.2407e+06	3240698	3.20283e+06	3202829	3.54767e+06	3547674	3.36141e+06	3361406														#VALUE!
2.95075e+06	2950751	3.16171e+06	3161714	3.16654e+06	3166538	3.43415e+06	3434146											2.48315e+06	2483149	2.93981e+06	2939811	2.32301e+06	2323009	2.69875e+06	2698751		3.24522e+06	3245217	3.21566e+06	3215659	3.54806e+06	3548055	3.36574e+06	3365740														#VALUE!
2.9612e+06	2961199	3.16653e+06	3166533	3.16745e+06	3167452	3.43869e+06	3438687											2.48361e+06	2483612	2.9399e+06	2939901	2.32306e+06	2323065	2.69911e+06	2699106		3.24645e+06	3246453	3.22436e+06	3224358	3.55088e+06	3550877	3.36615e+06	3366147														#VALUE!
2.9716e+06	2971598	3.17517e+06	3175173	3.16965e+06	3169647	3.44647e+06	3446469											2.48384e+06	2483841	2.94504e+06	2945036	2.32326e+06	2323256	2.6992e+06	2699205		3.25029e+06	3250286	3.23524e+06	3235236	3.55293e+06	3552929	3.36769e+06	3367695														#VALUE!
2.97962e+06	2979621	3.17928e+06	3179275	3.17085e+06	3170853	3.44853e+06	3448525											2.48386e+06	2483856	2.95911e+06	2959105	2.32341e+06	2323409	2.69999e+06	2699989		3.25517e+06	3255175	3.23525e+06	3235249	3.55359e+06	3553592	3.36973e+06	3369729														#VALUE!
2.98123e+06	2981227	3.18985e+06	3189848	3181746	3181746	3.46236e+06	3462356											2.49551e+06	2495507	2.95955e+06	2959551	2323419	2323419	2.70097e+06	2700966		3.2558e+06	3255803	3.2357e+06	3235697	3.55739e+06	3557390	3.40349e+06	3403486														#VALUE!
2.99021e+06	2990208	3.19213e+06	3192126	3.18345e+06	3183450	3.46412e+06	3464123											2.50036e+06	2500359	2.96011e+06	2960114	2.32372e+06	2323717	2.78007e+06	2780068		3.2562e+06	3256199	3.23701e+06	3237009	3.55782e+06	3557825	3.40731e+06	3407313														#VALUE!
2.99183e+06	2991829	3.19531e+06	3195309	3.19209e+06	3192086	3.46748e+06	3467478											2.50064e+06	2500636	2.96181e+06	2961810	2.32417e+06	2324174	2.78036e+06	2780356		3.25649e+06	3256489	3.24089e+06	3240890	3.55785e+06	3557849	3.40847e+06	3408470														#VALUE!
3.00985e+06	3009854	3.19557e+06	3195573	3.199e+06	3198995	3.47313e+06	3473131											2.50072e+06	2500717	2.96249e+06	2962489	2.3408e+06	2340796	2.78123e+06	2781228		3.26591e+06	3265912	3.25782e+06	3257819	3.5684e+06	3568398	3.41656e+06	3416557														#VALUE!
3.01109e+06	3011090	3.19667e+06	3196667	3.21578e+06	3215780	3.4744e+06	3474395											2.50075e+06	2500747	2.9629e+06	2962896	2.35093e+06	2350930	2.78403e+06	2784033		3.26731e+06	3267314	3.25788e+06	3257880	3.56857e+06	3568566	3.44853e+06	3448525														#VALUE!
3.02013e+06	3020128	3.199e+06	3198997	3.22074e+06	3220743	3.48511e+06	3485111											2.50133e+06	2501334	2.96542e+06	2965417	2.35865e+06	2358654	2.78593e+06	2785935		3.26975e+06	3269753	3.272e+06	3271996	3569628	3569628	3.46748e+06	3467478														#VALUE!
3.02136e+06	3021361	3.21178e+06	3211784	3.22409e+06	3224094	3.48552e+06	3485521											2.50142e+06	2501424	2.96598e+06	2965979	2.35906e+06	2359057	2.78612e+06	2786120		3.27148e+06	3271478	3.28463e+06	3284630	3.56977e+06	3569767	3.47313e+06	3473131														#VALUE!
3.02359e+06	3023592	3.21399e+06	3213987	3.23525e+06	3235248	3.4872e+06	3487200											2.50463e+06	2504634	2.96599e+06	2965990	2.36382e+06	2363816	2.80236e+06	2802364		3.27338e+06	3273377	3.28684e+06	3286841	3.57022e+06	3570222	3.4744e+06	3474395														#VALUE!
3.02666e+06	3026656	3.21566e+06	3215659	3.23703e+06	3237027	3.49572e+06	3495719											2.50469e+06	2504687	2.96689e+06	2966892	2.36965e+06	2369647	2.80765e+06	2807647		3.27363e+06	3273627	3.29734e+06	3297344	3.57069e+06	3570692	3.47536e+06	3475358														#VALUE!
3.03969e+06	3039689	3.21826e+06	3218255	3.24185e+06	3241849	3.49572e+06	3495719											2.56669e+06	2566692	2.96915e+06	2969149	2.36988e+06	2369880	2.82187e+06	2821869		3.27577e+06	3275774	3.29744e+06	3297439	3.57179e+06	3571785	3.48511e+06	3485111														#VALUE!
3.04692e+06	3046915	3.22436e+06	3224358	3.29736e+06	3297356	3.50292e+06	3502922											2.57195e+06	2571954	2.96937e+06	2969372	2.37008e+06	2370076	2.82789e+06	2827887		3.27655e+06	3276550	3.30421e+06	3304207	3.57204e+06	3572044	3.48552e+06	3485521														#VALUE!
3.05546e+06	3055458	3.22904e+06	3229041	3.29831e+06	3298311	3.50419e+06	3504189											2.57708e+06	2577081	2.96946e+06	2969463	2.37044e+06	2370443	2.83876e+06	2838759		3.29239e+06	3292394	3.31851e+06	3318514	3.57307e+06	3573069	3.4872e+06	3487200														#VALUE!
3.06558e+06	3065584	3.23346e+06	3233458	3.30422e+06	3304223	3.50678e+06	3506778											2.58605e+06	2586050	2.97005e+06	2970051	2.38076e+06	2380759	2.84802e+06	2848016		3.29598e+06	3295982	3.31856e+06	3318558	3.57458e+06	3574575	3.49572e+06	3495719														#VALUE!
3.07141e+06	3071406	3.23525e+06	3235249	3.30531e+06	3305310	3.50724e+06	3507239											2.59409e+06	2594094	2.97094e+06	2970939	2.42217e+06	2422165	2.85837e+06	2858374		3.2968e+06	3296804	3.31863e+06	3318635	3.57503e+06	3575030	3.50735e+06	3507350														#VALUE!
3.07184e+06	3071844	3.23687e+06	3236872	3.30753e+06	3307531	3.50876e+06	3508757											2.60145e+06	2601455	2.9713e+06	2971299	2.42223e+06	2422226	2.86899e+06	2868992		3.29736e+06	3297356	3.32986e+06	3329862	3.57864e+06	3578636	3.50753e+06	3507531														#VALUE!
3.07209e+06	3072086	3.24089e+06	3240890	3.31858e+06	3318576	3.51153e+06	3511527											2.62255e+06	2622547	2.97266e+06	2972657	2.43984e+06	2439837	2.87233e+06	2872330		3299781	3299781	3.33159e+06	3331587	3.58075e+06	3580747	3.50876e+06	3508757														#VALUE!
3.07769e+06	3077690	3.24499e+06	3244993	3.32009e+06	3320088	3.51397e+06	3513970											2.62264e+06	2622639	2.97298e+06	2972979	2.4421e+06	2442098	2.89024e+06	2890241		3.30138e+06	3301379	3.33436e+06	3334360	3.58979e+06	3589795	3.50901e+06	3509008														#VALUE!
3.0782e+06	3078197	3.26376e+06	3263755	3.32541e+06	3325412	3.51435e+06	3514352											2.65221e+06	2652207	2.97308e+06	2973077	2.45346e+06	2453461	2.89025e+06	2890253		3.30422e+06	3304223	3.33733e+06	3337333	3.59111e+06	3591112	3.54771e+06	3547712														#VALUE!
3.09204e+06	3092038	3.26762e+06	3267619	3.32611e+06	3326109	3.51893e+06	3518933											2.65482e+06	2654823	2.97309e+06	2973094	2.45665e+06	2456650	2.89032e+06	2890318		3.312e+06	3312001	3338035	3338035	3.59116e+06	3591162	3.55028e+06	3550283														#VALUE!
3.09726e+06	3097261	3.29734e+06	3297344	3.32709e+06	3327090	3.52559e+06	3525591											2.65523e+06	2655231	2.97708e+06	2977082	2.47182e+06	2471816	2.89033e+06	2890335		3.31788e+06	3317882	3.33814e+06	3338139	3.59313e+06	3593129	3.55101e+06	3551006														#VALUE!
3.11167e+06	3111667	3.30414e+06	3304140	3.33426e+06	3334260	3.52608e+06	3526080											2.66331e+06	2663310	2.98685e+06	2986851	2.47569e+06	2475688	2.8904e+06	2890401		3.31858e+06	3318576	3.36088e+06	3360880	3.59568e+06	3595680	3.56106e+06	3561065														#VALUE!
3.12063e+06	3120630	3.30749e+06	3307493	3.33661e+06	3336614	3.52681e+06	3526808											2.66466e+06	2664658	2.99695e+06	2996946	2480940	2480940	2.89043e+06	2890426		3.32813e+06	3328134	3.36574e+06	3365740	3.60267e+06	3602667	3.56109e+06	3561088														#VALUE!
3.12085e+06	3120848	3.31177e+06	3311773	3.35251e+06	3352510	3.52996e+06	3529964											2.66468e+06	2664677	3.01654e+06	3016541	2.48253e+06	2482531	2.89049e+06	2890487		3.329e+06	3328996	3.38232e+06	3382324	3.60276e+06	3602762	3.56111e+06	3561108														#VALUE!
3.12128e+06	3121282	3.31273e+06	3312729	3.3541e+06	3354102	3.53845e+06	3538453											2.66491e+06	2664908	3.01904e+06	3019045	2.48361e+06	2483612	2.89064e+06	2890642		3.33817e+06	3338168	3.40731e+06	3407313	3.60303e+06	3603027	3.5614e+06	3561402														#VALUE!
3.1302e+06	3130197	3.31498e+06	3314977	3.36089e+06	3360886	3539345	3539345											2.70351e+06	2703511	3.02657e+06	3026568	2.48386e+06	2483856	2.89082e+06	2890817		3.35251e+06	3352510	3.41656e+06	3416556	3.60557e+06	3605572	3562751	3562751														#VALUE!
3.13748e+06	3137475	3.31851e+06	3318514	3.36155e+06	3361547	3541814	3541814											2.70541e+06	2705413	3.03541e+06	3035407	2.49551e+06	2495507	2.89083e+06	2890831		3.35258e+06	3352576	3.42521e+06	3425211	3.60581e+06	3605810	3.56277e+06	3562770														#VALUE!
3.14212e+06	3142116	3.32866e+06	3328656	3.36576e+06	3365759	3.54249e+06	3542489											2.70992e+06	2709920	3.03756e+06	3037560	2.49591e+06	2495913	2.89084e+06	2890843		3.35661e+06	3356615	3.44806e+06	3448056	3.60632e+06	3606317	3.56916e+06	3569158														#VALUE!
3.14442e+06	3144418	3.32911e+06	3329115	3.36682e+06	3366822	3.54771e+06	3547712											2.71064e+06	2710640	3.04411e+06	3044109	2.50036e+06	2500359	2.89086e+06	2890864		3.35675e+06	3356747	3.44853e+06	3448525	3.60659e+06	3606594	3.56931e+06	3569306														#VALUE!
3.15239e+06	3152391	3.33814e+06	3338139	3.36714e+06	3367141	3.55101e+06	3551006											2.71509e+06	2715092	3.05023e+06	3050226	2.50064e+06	2500636	2.89551e+06	2895513		3.35849e+06	3358492	3.46748e+06	3467478	3.60668e+06	3606680	3.56939e+06	3569390														#VALUE!
3.15308e+06	3153080	3.34933e+06	3349331	3.37118e+06	3371180	3.55433e+06	3554329											2.72686e+06	2726855	3.05038e+06	3050376	2.50066e+06	2500660	2.89647e+06	2896469		3.36034e+06	3360343	3.47313e+06	3473131	3.60814e+06	3608142	3.61838e+06	3618382														#VALUE!
3.15347e+06	3153468	3.35553e+06	3355525	3.37192e+06	3371919	3.55624e+06	3556240											2.76135e+06	2761355	3.0554e+06	3055401	2.50072e+06	2500717	2.90276e+06	2902759		3.36089e+06	3360886	3.4744e+06	3474395	3.60912e+06	3609125	3.61907e+06	3619066														#VALUE!
3.15456e+06	3154557	3.36088e+06	3360880	3.38202e+06	3382020	3.5578e+06	3557801											2.76371e+06	2763714	3.06124e+06	3061241	2.50133e+06	2501334	2.90371e+06	2903707		3.36304e+06	3363039	3.48511e+06	3485112	3.60998e+06	3609981	3.62013e+06	3620130														#VALUE!
3.15726e+06	3157264	3.36462e+06	3364623	3.4035e+06	3403504	3.56016e+06	3560163											2.77252e+06	2772518	3.06298e+06	3062977	2.50142e+06	2501424	2.90463e+06	2904627		3.36349e+06	3363486	3.48552e+06	3485521	3.61052e+06	3610520	3.62139e+06	3621393														#VALUE!
3.15846e+06	3158463	3.36542e+06	3365424	3.40718e+06	3407176	3.56106e+06	3561065											2.78225e+06	2782254	3.07748e+06	3077484	2.50463e+06	2504634	2.90483e+06	2904833		3.36526e+06	3365263	3.4872e+06	3487200	3624175	3624175	3.62265e+06	3622652														#VALUE!
3.1601e+06	3160100	3.38363e+06	3383633	3.40953e+06	3409527	3.56678e+06	3566781											2.78744e+06	2787445	3.07767e+06	3077671	2.52319e+06	2523189	2.90507e+06	2905067		3.36533e+06	3365328	3.49118e+06	3491182	3.62438e+06	3624385	3.62861e+06	3628608														#VALUE!
3.16182e+06	3161818	3.38428e+06	3384277	3.41659e+06	3416589	3.56931e+06	3569306											2.79259e+06	2792588	3.083e+06	3083003	2.56671e+06	2566712	2.90529e+06	2905292		3.38068e+06	3380683	3.49572e+06	3495719	3.6244e+06	3624399	3.629e+06	3629003														#VALUE!
3.16654e+06	3166538	3.39567e+06	3395672	3.42409e+06	3424091	3.57248e+06	3572484											2.79286e+06	2792858	3.08314e+06	3083137	2.57195e+06	2571954	2.9067e+06	2906698		3.38083e+06	3380828	3.50735e+06	3507350	3.62446e+06	3624458	3.63101e+06	3631015														#VALUE!
3.16745e+06	3167452	3.40222e+06	3402218	3.45251e+06	3452511	3.57468e+06	3574683											2.80417e+06	2804167	3.0876e+06	3087602	2.57708e+06	2577081	2.90795e+06	2907952		3.38851e+06	3388514	3.50753e+06	3507531	3.62472e+06	3624718	3.63227e+06	3632274														#VALUE!
3.16965e+06	3169647	3.40335e+06	3403347	3.45648e+06	3456484	3.57489e+06	3574892											2.80503e+06	2805035	3.08789e+06	3087892	2.58605e+06	2586050	2.90857e+06	2908566		3.38856e+06	3388556	3.5077e+06	3507700	3.62487e+06	3624873	3.6327e+06	3632701														#VALUE!
3.17085e+06	3170852	3.40731e+06	3407313	3.46775e+06	3467750	3.57558e+06	3575581											2.81478e+06	2814783	3.09026e+06	3090260	2.59409e+06	2594095	2.90862e+06	2908624		3.39e+06	3389997	3.50876e+06	3508757	3.62515e+06	3625147	3.63337e+06	3633370														#VALUE!
3.18186e+06	3181864	3.41228e+06	3412283	3.46889e+06	3468887	3.57732e+06	3577320											2.84183e+06	2841832	3.09299e+06	3092992	2.60145e+06	2601455	2.90867e+06	2908671		3.39003e+06	3390028	3.50901e+06	3509007	3.62554e+06	3625536	3.63403e+06	3634033														#VALUE!
3.18312e+06	3183120	3.41306e+06	3413064	3.47447e+06	3474470	3.58132e+06	3581316											2.84891e+06	2848914	3.09675e+06	3096753	2.61681e+06	2616807	2.90908e+06	2909076		3.39293e+06	3392928	3.53128e+06	3531278	3.62814e+06	3628136	3.63448e+06	3634485														#VALUE!
3.18698e+06	3186985	3.41656e+06	3416556	3.47707e+06	3477068	3.58546e+06	3585462											2.84948e+06	2849479	3.10672e+06	3106717	2.65221e+06	2652207	2.91243e+06	2912433		3.39833e+06	3398334	3.54771e+06	3547711	3.62828e+06	3628283	3.63488e+06	3634885														#VALUE!
3.19209e+06	3192086	3.42385e+06	3423849	3.47856e+06	3478564	3.59183e+06	3591831											2.85884e+06	2858838	3.11649e+06	3116491	2.65523e+06	2655231	2.91251e+06	2912505		3.39839e+06	3398393	3.55028e+06	3550283	3.63862e+06	3638623	3.63572e+06	3635717														#VALUE!
3.199e+06	3198996	3.42743e+06	3427430	3.48284e+06	3482836	3.5939e+06	3593903											2.86101e+06	2861013	3.11999e+06	3119992	2.66322e+06	2663225	2.91271e+06	2912709		3.40718e+06	3407176	3.55101e+06	3551006	3.63922e+06	3639225	3.63625e+06	3636253														#VALUE!
3.20148e+06	3201485	3.4278e+06	3427802	3.49115e+06	3491151	3.60675e+06	3606751											2867156	2867156	3.12464e+06	3124645	2.66331e+06	2663310	2.92238e+06	2922380		3411442	3411442	3.56106e+06	3561065	3.63932e+06	3639324	3.65398e+06	3653982														#VALUE!
3.21578e+06	3215780	3.43087e+06	3430867	3.49578e+06	3495783	3.60819e+06	3608194											2.86724e+06	2867236	3.1262e+06	3126200	2663537	2663537	2.92345e+06	2923452		3.41659e+06	3416589	3.56109e+06	3561088	3.64238e+06	3642382	3.65402e+06	3654024														#VALUE!
3.22074e+06	3220743	3.43116e+06	3431159	3.49881e+06	3498806	3.60916e+06	3609161											2.86945e+06	2869447	3.1263e+06	3126299	2663565	2663565	2.93909e+06	2939093		3.41831e+06	3418314	3.5611e+06	3561097	3.64246e+06	3642461	3.65903e+06	3659028														#VALUE!
3.22409e+06	3224094	3.43116e+06	3431159	3.50077e+06	3500773	3.60975e+06	3609755											2.88158e+06	2881579	3.12632e+06	3126316	2.66466e+06	2664656	2.93936e+06	2939364		3.42176e+06	3421763	3.56111e+06	3561108	3.64338e+06	3643384	3.68075e+06	3680745														#VALUE!
3.23525e+06	3235248	3.4329e+06	3432903	3.50738e+06	3507376	3.61087e+06	3610869											2.88174e+06	2881735	3.13e+06	3130001	2.66467e+06	2664666	2.93981e+06	2939811		3.43375e+06	3433750	3.5614e+06	3561402	3.64376e+06	3643755	3.7131e+06	3713095														#VALUE!
3.23703e+06	3237027	3.43415e+06	3434146	3.5086e+06	3508600	3.61226e+06	3612263											2.89116e+06	2891163	3.13003e+06	3130031	2.66468e+06	2664678	2.9399e+06	2939901		3.44786e+06	3447864	3.56275e+06	3562751	3.64431e+06	3644313	3.72583e+06	3725831														#VALUE!
3.2407e+06	3240698	3.43869e+06	3438687	3.53137e+06	3531369	3.61226e+06	3612263											2.8916e+06	2891599	3.1328e+06	3132805	2.66491e+06	2664908	2.94504e+06	2945036		3.45636e+06	3456360	3.56912e+06	3569118	3.65194e+06	3651942	3.73117e+06	3731166														#VALUE!
3.24185e+06	3241849	3.44853e+06	3448525	3.54767e+06	3547674	3.61251e+06	3612513											2.91476e+06	2914756	3.13394e+06	3133944	2.66669e+06	2666692	2.95911e+06	2959105		3.45648e+06	3456484	3.56916e+06	3569159	3.65373e+06	3653727	3.73177e+06	3731765														#VALUE!
3.27198e+06	3271981	3.46236e+06	3462356	3.54806e+06	3548055	3.61266e+06	3612659											2.91979e+06	2919786	3.14948e+06	3149483	2.70255e+06	2702548	2.95955e+06	2959551		3.49012e+06	3490123	3.56931e+06	3569307	3.65627e+06	3656272	3.7651e+06	3765102														#VALUE!
3.29736e+06	3297356	3.46412e+06	3464123	3.55088e+06	3550877	3.61304e+06	3613035											2.92997e+06	2929971	3.14972e+06	3149723	2.70351e+06	2703511	2.96011e+06	2960114		3.49881e+06	3498806	3.56936e+06	3569362	3.6584e+06	3658402	3.76855e+06	3768551														#VALUE!
3.29831e+06	3298309	3.46748e+06	3467478	3.56113e+06	3561130	3.6161e+06	3616102											2.93013e+06	2930130	3.15207e+06	3152069	2.70361e+06	2703605	2.96181e+06	2961810		3.50057e+06	3500573	3.56939e+06	3569390	3.68531e+06	3685307	3.79208e+06	3792079														#VALUE!
3.30422e+06	3304223	3.47313e+06	3473131	3.56207e+06	3562073	3.61639e+06	3616392											2.93101e+06	2931007	3.15638e+06	3156380	2.70992e+06	2709920	2.96249e+06	2962489		3.50317e+06	3503168	3.61838e+06	3618381	3.71059e+06	3710589	3.81217e+06	3812166														#VALUE!
3.30531e+06	3305310	3.4744e+06	3474395	3.619e+06	3619001	3.61639e+06	3616392											2.93439e+06	2934394	3.15662e+06	3156623	2.71042e+06	2710423	2.9629e+06	2962896		3.50392e+06	3503921	3.61907e+06	3619066	3715420	3715420	3.81787e+06	3817872														#VALUE!
3.30753e+06	3307531	3.48511e+06	3485112	3.62285e+06	3622849	3.61838e+06	3618382											2.9378e+06	2937799	3.157e+06	3156995	2.71509e+06	2715092	2.9652e+06	2965203		3.50413e+06	3504131	3.62013e+06	3620130	3.7315e+06	3731503	3.81798e+06	3817976														#VALUE!
3.31858e+06	3318576	3.48552e+06	3485521	3.62828e+06	3628283	3.62369e+06	3623686											2.93785e+06	2937849	3.15701e+06	3157011	2.72686e+06	2726855	2.96542e+06	2965416		3.50496e+06	3504964	3.62265e+06	3622652	3.73479e+06	3734793	3.818e+06	3817995														#VALUE!
3.32009e+06	3320088	3.4872e+06	3487200	3.63141e+06	3631407	3.62552e+06	3625516											2.95636e+06	2956358	3.15815e+06	3158150	2.72703e+06	2727027	2.9658e+06	2965797		3.50851e+06	3508510	3.62858e+06	3628579	3.73637e+06	3736365	3.81802e+06	3818020														#VALUE!
3.32072e+06	3320718	3.49572e+06	3495719	3.63198e+06	3631980	3.63944e+06	3639442											2.95652e+06	2956518	3.16643e+06	3166427	2.76371e+06	2763714	2.96598e+06	2965979		3.5086e+06	3508600	3.629e+06	3629003	3.73697e+06	3736970	3.81822e+06	3818223														#VALUE!
3.32541e+06	3325412	3.49572e+06	3495719	3.63371e+06	3633706	3.64225e+06	3642254											2.95671e+06	2956709	3.17851e+06	3178508	2.77252e+06	2772518	2.96599e+06	2965990		3.51155e+06	3511545	3.62903e+06	3629027	3.74424e+06	3744242	3.81826e+06	3818255														#VALUE!
3.33014e+06	3330139	3.50063e+06	3500632	3.63775e+06	3637752	3.65398e+06	3653982											2.95718e+06	2957177	3.19551e+06	3195514	2.78225e+06	2782255	2966892	2966892		3.51187e+06	3511867	3.63066e+06	3630662	3.74962e+06	3749621	3.84076e+06	3840762														#VALUE!
3.33426e+06	3334260	3.50292e+06	3502922	3.64572e+06	3645721	3.65549e+06	3655494											2.98196e+06	2981960	3.21006e+06	3210059	2.78744e+06	2787445	2.96915e+06	2969149		3.51399e+06	3513987	3.63101e+06	3631015	3.75178e+06	3751782	3.84214e+06	3842139														#VALUE!
3.33661e+06	3336614	3.50419e+06	3504190	3.64982e+06	3649823	3.65622e+06	3656215											2.99245e+06	2992455	3.21145e+06	3211454	2.79259e+06	2792588	2.96937e+06	2969372		3.5143e+06	3514303	3.63227e+06	3632274	3.75186e+06	3751857	3.84333e+06	3843327														#VALUE!
3.33905e+06	3339049	3.50678e+06	3506776	3.65395e+06	3653951	3.65706e+06	3657059											2.99351e+06	2993507	3.23162e+06	3231620	2.80417e+06	2804167	2.97005e+06	2970051		3.51437e+06	3514372	3.6327e+06	3632700	3.75832e+06	3758322	3.84678e+06	3846779														#VALUE!
3.35251e+06	3352510	3.50724e+06	3507239	3.65904e+06	3659037	3.65903e+06	3659028											3.01001e+06	3010014	3.23185e+06	3231852	2.80503e+06	2805033	2.97094e+06	2970939		3.51578e+06	3515783	3.63448e+06	3634485	3.76907e+06	3769067	3.85096e+06	3850961														#VALUE!
3.36089e+06	3360886	3.50876e+06	3508757	3.66232e+06	3662317	3.67204e+06	3672039											3.01014e+06	3010137	3.23507e+06	3235069	2.81478e+06	2814783	2.9713e+06	2971299		3.51625e+06	3516249	3.63488e+06	3634885	3.76938e+06	3769379	3.86792e+06	3867917														#VALUE!
3.36155e+06	3361547	3.51153e+06	3511527	3.67216e+06	3672156	3.68521e+06	3685213											3.01129e+06	3011288	3.23687e+06	3236872	2.84183e+06	2841832	2.97266e+06	2972657		3.51693e+06	3516934	3.63625e+06	3636253	3.7701e+06	3770102	3.87811e+06	3878108														#VALUE!
3.36576e+06	3365759	3.51397e+06	3513970	3.67595e+06	3675951	3.68521e+06	3685213											3.01248e+06	3012476	3.23688e+06	3236881	2.84891e+06	2848915	2.97298e+06	2972979		3.51765e+06	3517648	3.65118e+06	3651182	3.77908e+06	3779084	3.88026e+06	3880255														#VALUE!
3.36682e+06	3366822	3.51435e+06	3514352	3.67624e+06	3676239	3.69778e+06	3697777											3.04692e+06	3046915	3.24407e+06	3244066	2.84911e+06	2849113	2.97478e+06	2974779		3.51846e+06	3518458	3.65398e+06	3653982	3.78194e+06	3781943	3.88268e+06	3882681														#VALUE!
3.36714e+06	3367141	3.51675e+06	3516754	3.67689e+06	3676894	3.70386e+06	3703862											3.04775e+06	3047746	3.24432e+06	3244318	2.85884e+06	2858838	2.98256e+06	2982562		3.53782e+06	3537816	3.65402e+06	3654024	3.78579e+06	3785794	3.89522e+06	3895220														#VALUE!
3.37118e+06	3371180	3.51893e+06	3518933	3.68061e+06	3680607	3.70491e+06	3704906											3.04847e+06	3048467	3.24468e+06	3244682	2.85964e+06	2859639	2.9841e+06	2984103		3.54217e+06	3542169	3.65903e+06	3659029	3.78636e+06	3786362	3.89534e+06	3895345														#VALUE!
3.37192e+06	3371919	3.52559e+06	3525591	3.68103e+06	3681028	3.7083e+06	3708299											3.05819e+06	3058189	3.24532e+06	3245321	2.86101e+06	2861013	2.98685e+06	2986851		3.54699e+06	3546986	3.66929e+06	3669287	3.78744e+06	3787439	3.91038e+06	3910376														#VALUE!
3.38202e+06	3382020	3.52608e+06	3526080	3.68256e+06	3682557	3.7105e+06	3710505											3.06572e+06	3065721	3.25052e+06	3250522	2.86189e+06	2861893	3.0029e+06	3002901		3.54711e+06	3547110	3.7131e+06	3713095	3.7889e+06	3788904	3915480	3915480														#VALUE!
3.4035e+06	3403504	3.52681e+06	3526808	3.68346e+06	3683456	3.71303e+06	3713032											3.06578e+06	3065778	3.25518e+06	3255177	2.86716e+06	2867156	3.01654e+06	3016541		3.54767e+06	3547674	3.72583e+06	3725831	3.79032e+06	3790324																#VALUE!
3.40718e+06	3407176	3.52996e+06	3529964	3.68538e+06	3685380	3.71872e+06	3718723											3.07145e+06	3071452	3.26384e+06	3263842	2.86724e+06	2867236	3.01943e+06	3019425		3.54806e+06	3548055	3.73117e+06	3731166	3.79118e+06	3791183																#VALUE!
3.40953e+06	3409527	3.53128e+06	3531278	3.69654e+06	3696544	3.72235e+06	3722347											3.07153e+06	3071529	3265742	3265742	2867402	2867402	3.03541e+06	3035407		3.55088e+06	3550877	3.73177e+06	3731765	3.79121e+06	3791209																#VALUE!
3.41659e+06	3416589	3.53845e+06	3538453	3.71075e+06	3710751	3.72316e+06	3723161											3.07209e+06	3072086	3.26762e+06	3267619	2.86841e+06	2868406	3037560	3037560		3.55293e+06	3552929	3.7651e+06	3765102	3.79193e+06	3791928																#VALUE!
3.44786e+06	3447864	3.53934e+06	3539345	3.71222e+06	3712222	3.73177e+06	3731765											3.07267e+06	3072673	3.2677e+06	3267702	2.88158e+06	2881579	3.05023e+06	3050226		3.55359e+06	3553592	3.76855e+06	3768551	3792115	3792115																#VALUE!
3.45251e+06	3452511	3.54181e+06	3541814	3715420	3715420	3.73281e+06	3732809											3.07392e+06	3073925	3.26881e+06	3268806	2.88174e+06	2881735	3.05038e+06	3050376		3.55739e+06	3557390	3.79208e+06	3792079	3.79288e+06	3792879																#VALUE!
3.45648e+06	3456484	3.54249e+06	3542489	3.72044e+06	3720443	3.73343e+06	3733427											3078050	3078050	3.27423e+06	3274234	2.89116e+06	2891163	3.0554e+06	3055401		3.55782e+06	3557825	3.81217e+06	3812166	3.79432e+06	3794320																#VALUE!
3.46775e+06	3467750	3.54771e+06	3547711	3.73023e+06	3730233	3.73712e+06	3737121											3.07862e+06	3078623	3.27576e+06	3275755	2.8916e+06	2891598	3.06124e+06	3061243		3.55785e+06	3557848	3.81802e+06	3818021	3.7951e+06	3795104																#VALUE!
3.46889e+06	3468887	3.55101e+06	3551006	3.75087e+06	3750873	3.74819e+06	3748194											3.0791e+06	3079103	3.27653e+06	3276526	2.91476e+06	2914756	3.06298e+06	3062977		3.5581e+06	3558101	3.83896e+06	3838963	3.81127e+06	3811274																#VALUE!
3.47447e+06	3474470	3.55433e+06	3554329	3.75214e+06	3752136	3.75074e+06	3750745											3.08076e+06	3080764	3.27673e+06	3276728	2.91979e+06	2919785	3.06325e+06	3063246		3.5684e+06	3568398	3.84076e+06	3840762	3.81262e+06	3812622																#VALUE!
3.47707e+06	3477068	3.55624e+06	3556240	3.7613e+06	3761300	3.75184e+06	3751839											3.09477e+06	3094765	3.28463e+06	3284630	2.93013e+06	2930130	3.06331e+06	3063308		3.56857e+06	3568566	3.84214e+06	3842139	3.81404e+06	3814043																#VALUE!
3.47856e+06	3478564	3.5578e+06	3557801	3.7613e+06	3761300	3.75826e+06	3758261											3.12074e+06	3120736	3.29566e+06	3295658	2.93235e+06	2932347	3.06333e+06	3063332		3.56963e+06	3569628	3.84333e+06	3843327	3.81807e+06	3818065																#VALUE!
3.48284e+06	3482836	3.56016e+06	3560163	3.76273e+06	3762731	3.75826e+06	3758261											3.12077e+06	3120769	3.31152e+06	3311520	2.9378e+06	2937799	3.0634e+06	3063396		3.56977e+06	3569767	3.84678e+06	3846779	3.82978e+06	3829777																#VALUE!
3.49012e+06	3490123	3.56106e+06	3561065	3.7678e+06	3767803	3.7607e+06	3760702											3.12085e+06	3120848	3.31177e+06	3311773	2.95636e+06	2956358	3.06344e+06	3063440		3.57022e+06	3570222	3.86791e+06	3867913	3.83685e+06	3836848																#VALUE!
3.49881e+06	3498806	3.56678e+06	3566781	3792115	3792115	3.77308e+06	3773080											3.12088e+06	3120878	3.31523e+06	3315234	2.95652e+06	2956518	3.06375e+06	3063747		3.57055e+06	3570555	3.87056e+06	3870563	3.83689e+06	3836887																#VALUE!
3.50077e+06	3500773	3.57069e+06	3570693	3.81812e+06	3818121	3.77442e+06	3774417											3.1209e+06	3120896	3.31841e+06	3318411	2.95671e+06	2956709	3.06378e+06	3063776		3.57069e+06	3570692	3.87468e+06	3874682	3.8556e+06	3855596																#VALUE!
3.50738e+06	3507376	3.57248e+06	3572484	3.83216e+06	3832161	3.78263e+06	3782631											3.12099e+06	3120993	3.31844e+06	3318436	2.98196e+06	2981960	3.06423e+06	3064231		3.57176e+06	3571764	3.87811e+06	3878108	3.86034e+06	3860335																#VALUE!
3.5086e+06	3508600	3.57468e+06	3574683	3.83216e+06	3832161	3.78745e+06	3787451											3.13178e+06	3131778	3.31847e+06	3318471	2.99245e+06	2992454	3.06433e+06	3064329		3.57179e+06	3571785	3.88268e+06	3882681	3.86364e+06	3863642																#VALUE!
3531369	3531369	3.57489e+06	3574892	3.8326e+06	3832599	3.79035e+06	3790351											3.15466e+06	3154664	3.32866e+06	3328656	2993507	2993507	3.06438e+06	3064379		3572044	3572044	3.88368e+06	3883681	3.86701e+06	3867011																#VALUE!
3.54767e+06	3547674	3.57558e+06	3575581	3.83635e+06	3836349	3.79128e+06	3791283											3.1574e+06	3157397	3.32885e+06	3328853	3.01001e+06	3010014	3.06448e+06	3064478		3.57256e+06	3572559	3.89522e+06	3895220	3.86717e+06	3867167																#VALUE!
3.54806e+06	3548055	3.57732e+06	3577320	3.83685e+06	3836848	3.79208e+06	3792079											3.15846e+06	3158463	3.32891e+06	3328905	3.01014e+06	3010137	3.06455e+06	3064555		3.5727e+06	3572700	3.89534e+06	3895345	3.86763e+06	3867631																#VALUE!
3.55088e+06	3550877	3.58072e+06	3580719	3.84097e+06	3840966	3.79689e+06	3796890											3.15901e+06	3159011	3.32924e+06	3329236	3.01076e+06	3010757	3.06457e+06	3064566		3.57307e+06	3573069	3.91038e+06	3910376	3.87433e+06	3874327																#VALUE!
3.56113e+06	3561130	3.58132e+06	3581316	3.8423e+06	3842300	3.81217e+06	3812166											3.1601e+06	3160100	3.33602e+06	3336020	3.01129e+06	3011287	3.0647e+06	3064698		3.57458e+06	3574575	3.91332e+06	3913322	3.88177e+06	3881774																#VALUE!
3.56207e+06	3562072	3.58546e+06	3585462	3.84333e+06	3843329	3.81407e+06	3814065											3.16711e+06	3167106	3338035	3338035	3.01149e+06	3011491	3.07643e+06	3076427		3.57503e+06	3575030	3.91548e+06	3915480	3.88226e+06	3882260																#VALUE!
3.619e+06	3619000	3.58717e+06	3587170	3.84587e+06	3845871	3.81802e+06	3818020											3.16965e+06	3169647	3.34223e+06	3342230	3.01248e+06	3012476	3.07748e+06	3077484		3.57706e+06	3577057	3.91558e+06	3915581	3.89479e+06	3894794																#VALUE!
3.62828e+06	3628283	3.59059e+06	3590594	3.85196e+06	3851959	3.8192e+06	3819201											3.16973e+06	3169729	3.34278e+06	3342784	3.04692e+06	3046915	3.07767e+06	3077671		3.57864e+06	3578636			3.91552e+06	3915521																#VALUE!
3.63198e+06	3631980	3.5939e+06	3593903	3.86763e+06	3867631	3.82154e+06	3821544											3.17085e+06	3170852	3.34425e+06	3344251	3047746	3047746	3.083e+06	3083003		3.58869e+06	3588690			3920641	3920641																#VALUE!
3.63371e+06	3633706	3.60675e+06	3606751	3.87005e+06	3870053	3.8305e+06	3830497											3.1834e+06	3183396	3.34494e+06	3344940	3.05819e+06	3058189	3.08314e+06	3083137		3.58947e+06	3589470			3.9212e+06	3921202																#VALUE!
3.63775e+06	3637752	3.60749e+06	3607487	3.87055e+06	3870554	3.83108e+06	3831081											3.18383e+06	3183825	3.34933e+06	3349331	3.06578e+06	3065778	3.0876e+06	3087602		3.58959e+06	3589587			3.9256e+06	3925596																#VALUE!
3.64572e+06	3645721	3.60819e+06	3608194	3.87433e+06	3874327	3.83564e+06	3835640											3.18613e+06	3186131	3.35059e+06	3350585	3.07145e+06	3071451	3.08789e+06	3087892		3.58979e+06	3589795																				#VALUE!
3.64982e+06	3649823	3.60916e+06	3609160	3.87813e+06	3878126	3.84837e+06	3848371											3.18914e+06	3189142	3.35642e+06	3356424	3072086	3072086	3.09026e+06	3090260		3.59111e+06	3591112																				#VALUE!
3.65395e+06	3653951	3.6105e+06	3610498	3.88258e+06	3882582	3.85924e+06	3859236											3.20212e+06	3202123	3.36526e+06	3365261	3.07226e+06	3072256	3.09299e+06	3092992		3.59292e+06	3592924																				#VALUE!
3.65904e+06	3659037	3.61087e+06	3610869	3.88388e+06	3883876	3.86259e+06	3862585											3.20446e+06	3204459	3.38119e+06	3381188	3.07267e+06	3072673	3.10672e+06	3106717		3.59301e+06	3593010																				#VALUE!
3.66232e+06	3662317	3.61251e+06	3612513	3.88539e+06	3885387	3.86351e+06	3863509											3.21578e+06	3215780	3.38356e+06	3383562	3.07392e+06	3073925	3.11649e+06	3116491		3.59313e+06	3593129																				#VALUE!
3.67216e+06	3672156	3.61251e+06	3612513	3.89313e+06	3893126	3.86485e+06	3864849											3.2158e+06	3215802	3.38404e+06	3384038	3.07832e+06	3078319	3.11982e+06	3119821		3.59316e+06	3593160																				#VALUE!
3.67595e+06	3675950	3.61303e+06	3613028	3899960	3899960	3.86582e+06	3865821											3.23719e+06	3237192	3.39213e+06	3392130	3.07862e+06	3078624	3.11986e+06	3119865		3.59568e+06	3595681																				#VALUE!
3.67624e+06	3676239	3.6161e+06	3616100	3.91552e+06	3915521	3.86715e+06	3867150											3.2547e+06	3254698	3.39567e+06	3395672	3.0791e+06	3079103	3.11999e+06	3119992		3.60267e+06	3602667																				#VALUE!
3.67689e+06	3676894	3.61639e+06	3616393			3.87433e+06	3874332											3.26012e+06	3260121	3.40215e+06	3402145	3.08004e+06	3080043	3.12032e+06	3120317		3.60276e+06	3602762																				#VALUE!
3.68061e+06	3680607	3.61639e+06	3616393			3.87535e+06	3875353											3261344	3261344	3.41206e+06	3412061	3.08076e+06	3080764	3.12464e+06	3124645		3.60303e+06	3603027																				#VALUE!
3.68103e+06	3681028	3.61814e+06	3618137			3.89306e+06	3893061											3.26267e+06	3262671	3.41656e+06	3416556	3.09448e+06	3094476	3.13e+06	3130001		3.60581e+06	3605810																				#VALUE!
3.68256e+06	3682557	3.61838e+06	3618381			3.89522e+06	3895220											3.26294e+06	3262936	3.41828e+06	3418285	3.09477e+06	3094765	3.13003e+06	3130030		3606317	3606317																				#VALUE!
3.68332e+06	3683316	3.62369e+06	3623686			3.90756e+06	3907558											3.27214e+06	3272141	3.42221e+06	3422210	3.12085e+06	3120846	3.1328e+06	3132805		3.60659e+06	3606594																				#VALUE!
3.68346e+06	3683456	3.62552e+06	3625516			3915480	3915480											3.27304e+06	3273042	3.42715e+06	3427152	3.1209e+06	3120896	3.13394e+06	3133944		3.60668e+06	3606680																				#VALUE!
3.68521e+06	3685213	3.63066e+06	3630662			3.92012e+06	3920115											3.29831e+06	3298309	3.42769e+06	3427686	3.13178e+06	3131777	3.14938e+06	3149377		3.60814e+06	3608142																				#VALUE!
3.68538e+06	3685380	3.63944e+06	3639442			3.92078e+06	3920781											3.29832e+06	3298323	3.42859e+06	3428590	3.15032e+06	3150324	3.14948e+06	3149483		3.60998e+06	3609981																				#VALUE!
3.69654e+06	3696544	3.64291e+06	3642915			3.92281e+06	3922807											3.29852e+06	3298518	3.42966e+06	3429664	3.15466e+06	3154664	3.14972e+06	3149723		3.62417e+06	3624175																				#VALUE!
3.71222e+06	3712222	3.64519e+06	3645193			3.92367e+06	3923670											3.29882e+06	3298823	3.43108e+06	3431085	3.1574e+06	3157397	3.15207e+06	3152069		3.6244e+06	3624398																				#VALUE!
3715420	3715420	3.65398e+06	3653982															3.30607e+06	3306074	3.43113e+06	3431127	3.15846e+06	3158463	3.15662e+06	3156623		3.62446e+06	3624458																				#VALUE!
3.72044e+06	3720444	3.65549e+06	3655493															3.30916e+06	3309161	3.43203e+06	3432028	3.1601e+06	3160100	3.157e+06	3156997		3.62472e+06	3624719																				#VALUE!
3.73023e+06	3730233	3.65622e+06	3656215															3.32146e+06	3321459	3.43204e+06	3432038	3.16711e+06	3167106	3.15701e+06	3157011		3.62487e+06	3624873																				#VALUE!
3.74056e+06	3740559	3.65706e+06	3657059															3.32247e+06	3322471	3.43315e+06	3433148	3.16965e+06	3169647	3.15815e+06	3158150		3.62515e+06	3625147																				#VALUE!
3.74819e+06	3748194	3.65903e+06	3659029															3.32255e+06	3322550	3.43323e+06	3433232	3.16973e+06	3169728	3.1582e+06	3158201		3.62554e+06	3625536																				#VALUE!
3750873	3750873	3.67204e+06	3672039															3.32541e+06	3325412	3.43351e+06	3433506	3.17085e+06	3170853	3.16643e+06	3166429		3.62783e+06	3627829																				#VALUE!
3.75214e+06	3752136	3.68521e+06	3685213															3.32673e+06	3326730	3.43869e+06	3438687	3179358	3179358	3.17851e+06	3178508		3.62814e+06	3628136																				#VALUE!
3.76085e+06	3760853	3.69778e+06	3697777															3.32999e+06	3329988	3.44498e+06	3444983	3.18383e+06	3183825	3.19483e+06	3194830		3.62828e+06	3628283																				#VALUE!
3.7613e+06	3761300	3.70386e+06	3703862															3.33014e+06	3330139	3.46236e+06	3462356	3.18914e+06	3189142	3.19486e+06	3194861		3.63862e+06	3638623																				#VALUE!
3.7613e+06	3761300	3.70491e+06	3704906															3.33426e+06	3334260	3.46412e+06	3464123	3.20212e+06	3202123	3.19505e+06	3195054		3.63866e+06	3638658																				#VALUE!
3.76157e+06	3761568	3.7083e+06	3708299															3.33817e+06	3338168	3466381	3466381	3.20217e+06	3202168	3.19507e+06	3195071		3.63907e+06	3639068																				#VALUE!
3.76273e+06	3762731	3.7105e+06	3710504															3.3382e+06	3338200	3.48511e+06	3485112	3.21578e+06	3215780	3.1951e+06	3195100		3.63923e+06	3639225																				#VALUE!
3.7678e+06	3767803	3.71303e+06	3713031															3.33855e+06	3338551	3.49873e+06	3498730	3.2158e+06	3215802	3.19515e+06	3195149		3.63928e+06	3639285																				#VALUE!
3.79909e+06	3799085	3.71872e+06	3718723															3.35326e+06	3353260	3.50289e+06	3502889	3.23533e+06	3235326	3.19522e+06	3195222		3.63932e+06	3639324																				#VALUE!
3.83116e+06	3831162	3.72235e+06	3722347															3.35449e+06	3354494	3.5029e+06	3502903	3.23718e+06	3237176	3.19524e+06	3195238		3.64246e+06	3642461																				#VALUE!
3.83216e+06	3832161	3.72316e+06	3723161															3.36099e+06	3360988	3.50292e+06	3502922	3.23719e+06	3237192	3.19538e+06	3195380		3.64338e+06	3643384																				#VALUE!
3.83216e+06	3832161	3.73177e+06	3731765															3.36155e+06	3361547	3.50402e+06	3504018	3.2547e+06	3254698	3.19545e+06	3195452		3.64376e+06	3643755																				#VALUE!
3.8326e+06	3832599	3.73281e+06	3732809															3.36618e+06	3366184	3.50411e+06	3504106	3.26012e+06	3260121	3.19547e+06	3195467		3.64431e+06	3644313																				#VALUE!
3.83635e+06	3836349	3.73343e+06	3733427															3.36888e+06	3368883	3.50477e+06	3504772	3.26134e+06	3261344	3.19549e+06	3195494		3.65887e+06	3658875																				#VALUE!
3.83685e+06	3836848	3.73712e+06	3737121															3.36899e+06	3368986	3.50572e+06	3505718	3.26267e+06	3262671	3.1955e+06	3195502		3710589	3710589																				#VALUE!
3.84074e+06	3840743	3.75074e+06	3750745															3.36905e+06	3369048	3.50599e+06	3505990	3.26294e+06	3262936	3.19552e+06	3195517		3715420	3715420																				#VALUE!
3.84097e+06	3840966	3.75184e+06	3751840															3.36932e+06	3369324	3.50603e+06	3506030	3.27214e+06	3272141	3.19569e+06	3195695		3.73636e+06	3736365																				#VALUE!
3.8423e+06	3842300	3.75826e+06	3758261															3.36947e+06	3369474	3.50644e+06	3506440	3.27304e+06	3273042	3.1962e+06	3196203		3.73697e+06	3736970																				#VALUE!
3.84333e+06	3843330	3.75826e+06	3758261															3.37031e+06	3370310	3.50678e+06	3506776	3.29831e+06	3298311	3.21145e+06	3211454		3.737e+06	3736996																				#VALUE!
3.84857e+06	3848573	3.7607e+06	3760702															3.37233e+06	3372330	3.50789e+06	3507888	3.29832e+06	3298323	3.21528e+06	3215278		3.74424e+06	3744242																				#VALUE!
3.85196e+06	3851959	3.77308e+06	3773080															3.40804e+06	3408039	3508398	3508398	3.29852e+06	3298518	3.21956e+06	3219561		3.74962e+06	3749621																				#VALUE!
3.86763e+06	3867631	3.77442e+06	3774417															3.40811e+06	3408107	3.51044e+06	3510441	3.29909e+06	3299094	3.23162e+06	3231620		3.75178e+06	3751782																				#VALUE!
3.87055e+06	3870554	3.78141e+06	3781415															3.40813e+06	3408132	3.51052e+06	3510523	3.30607e+06	3306074	3.23185e+06	3231852		3.75186e+06	3751857																				#VALUE!
3.87433e+06	3874327	3.78263e+06	3782631															3.40821e+06	3408214	3.51054e+06	3510544	3.32146e+06	3321459	3.23504e+06	3235041		3.75752e+06	3757525																				#VALUE!
3.87813e+06	3878127	3.78745e+06	3787453															3.41729e+06	3417286	3.51055e+06	3510552	3.32247e+06	3322471	3.23507e+06	3235069		3.75832e+06	3758322																				#VALUE!
3.88258e+06	3882582	3.79009e+06	3790089															3.42499e+06	3424994	3.51057e+06	3510568	3.32255e+06	3322550	3.23685e+06	3236853		3.76907e+06	3769067																				#VALUE!
3.88388e+06	3883876	3.79009e+06	3790089															3.426e+06	3426004	3.51061e+06	3510614	3.32541e+06	3325412	3.23687e+06	3236872		3.76938e+06	3769379																				#VALUE!
3.88535e+06	3885349	3.79035e+06	3790351															3.44025e+06	3440249	3.51067e+06	3510670	3.32673e+06	3326730	3.23957e+06	3239571		3.76978e+06	3769776																				#VALUE!
3.89313e+06	3893126	3.79208e+06	3792079															3.44088e+06	3440878	3.51069e+06	3510688	3329988	3329988	3.24054e+06	3240536		3.7701e+06	3770102																				#VALUE!
3.89996e+06	3899960	3.79689e+06	3796890															3.44862e+06	3448621	3.51071e+06	3510709	3.33426e+06	3334260	3.24402e+06	3244024		3.77105e+06	3771047																				#VALUE!
3.91552e+06	3915521	3.80686e+06	3806864															3.45004e+06	3450037	3.51072e+06	3510722	3.33817e+06	3338168	3.24407e+06	3244066		3.77908e+06	3779084																				#VALUE!
		3.80916e+06	3809156															3.45006e+06	3450061	3.51073e+06	3510735	3.3382e+06	3338200	3.24432e+06	3244318		3.78579e+06	3785794																				#VALUE!
		3.81217e+06	3812166															3.4501e+06	3450103	3.51075e+06	3510747	3.33855e+06	3338551	3.24468e+06	3244682		3.78636e+06	3786362																				#VALUE!
		3.81407e+06	3814065															3.45251e+06	3452511	3.51076e+06	3510763	3.35326e+06	3353260	3.24532e+06	3245321		3.78744e+06	3787440																				#VALUE!
		3.81802e+06	3818021															3.45688e+06	3456883	3.51079e+06	3510786	3.3541e+06	3354102	3.25052e+06	3250522		3.7889e+06	3788904																				#VALUE!
		3.8192e+06	3819200															3.45823e+06	3458225	3.5108e+06	3510798	3.35449e+06	3354493	3.26384e+06	3263842		3.78997e+06	3789966																				#VALUE!
		3.82154e+06	3821544															3469076	3469076	3.51081e+06	3510811	3.36099e+06	3360988	3.26574e+06	3265742		3.79033e+06	3790325																				#VALUE!
		3.8305e+06	3830497															3469344	3469344	3.51083e+06	3510830	3.3613e+06	3361303	3.26761e+06	3267613		3.79118e+06	3791183																				#VALUE!
		3.83108e+06	3831081															3.47325e+06	3473251	3.51087e+06	3510866	3.36155e+06	3361547	3.27423e+06	3274234		3.79121e+06	3791209																				#VALUE!
		3.83564e+06	3835640															3.47447e+06	3474470	3.5109e+06	3510895	3.36194e+06	3361944	3.27487e+06	3274870		3.79193e+06	3791928																				#VALUE!
		3.84837e+06	3848371															3.47459e+06	3474586	3.51091e+06	3510909	3.36888e+06	3368883	3.27576e+06	3275755		3.79288e+06	3792879																				#VALUE!
		3.85924e+06	3859240															3.49952e+06	3499522	3.51093e+06	3510931	3.36899e+06	3368986	3.2762e+06	3276198		3.7951e+06	3795104																				#VALUE!
		3.86259e+06	3862585															3.50903e+06	3509025	3.51096e+06	3510962	3.36905e+06	3369048	3.27653e+06	3276526		3.80476e+06	3804760																				#VALUE!
		3.86351e+06	3863509															3.54938e+06	3549382	3.51097e+06	3510970	3.36932e+06	3369324	3.29365e+06	3293645		3.81127e+06	3811274																				#VALUE!
		3.86485e+06	3864849															3.56171e+06	3561711	3.51099e+06	3510987	3.36947e+06	3369474	3.29566e+06	3295658		3.81236e+06	3812359																				#VALUE!
		3.86582e+06	3865821															3.56226e+06	3562262	3.51102e+06	3511019	3.3721e+06	3372101	3.29663e+06	3296633		3.81404e+06	3814043																				#VALUE!
		3.86715e+06	3867150															3.61851e+06	3618514	3.51103e+06	3511033	3.37233e+06	3372330	3.30231e+06	3302309		3.81422e+06	3814221																				#VALUE!
		3.86772e+06	3867716															3.61853e+06	3618533	3.51108e+06	3511076	3.42499e+06	3424994	3.3027e+06	3302699		3.81806e+06	3818065																				#VALUE!
		3.87433e+06	3874332															3.6198e+06	3619800	3.51111e+06	3511105	3.426e+06	3426004	3.31177e+06	3311773		3.83685e+06	3836848																				#VALUE!
		3.87535e+06	3875353															3.62918e+06	3629184	3.51112e+06	3511122	3.44025e+06	3440249	3.31523e+06	3315234		3.83689e+06	3836887																				#VALUE!
		3.89306e+06	3893061															3.63083e+06	3630834	3.51113e+06	3511134	3.44088e+06	3440878	3.31544e+06	3315440		3.83984e+06	3839836																				#VALUE!
		3.89522e+06	3895220															3.63092e+06	3630918	3.51114e+06	3511143	3.45006e+06	3450061	3.31841e+06	3318411		3.86034e+06	3860335																				#VALUE!
		3.90756e+06	3907558															3.63099e+06	3630991	3.51116e+06	3511164	3.45251e+06	3452511	3.31844e+06	3318436		3.86364e+06	3863642																				#VALUE!
		3.92012e+06	3920116															3.63103e+06	3631032	3.51125e+06	3511251	3.45688e+06	3456883	3.31847e+06	3318471		3.86701e+06	3867011																				#VALUE!
		3.92078e+06	3920781															3.63113e+06	3631134	3.51133e+06	3511332	3.45823e+06	3458225	3.32885e+06	3328853		3.86717e+06	3867167																				#VALUE!
		3.92281e+06	3922807															3.63121e+06	3631208	3.51134e+06	3511345	3.46934e+06	3469344	3.32891e+06	3328906		3.86763e+06	3867631																				#VALUE!
		3.92367e+06	3923670															3.63125e+06	3631252	3.51138e+06	3511383	3.47447e+06	3474470	3329236	3329236		3.87433e+06	3874327																				#VALUE!
																		3.63161e+06	3631608	3.5114e+06	3511405	3.47459e+06	3474587	3.33602e+06	3336021		3.88177e+06	3881774																				#VALUE!
																		3.63226e+06	3632263	3.51144e+06	3511438	3.48537e+06	3485366	3.34223e+06	3342230		3.88226e+06	3882260																				#VALUE!
																		3.63275e+06	3632752	3.51149e+06	3511490	3.49952e+06	3499522	3.34278e+06	3342784		3.89308e+06	3893080																				#VALUE!
																		3.63293e+06	3632926	3.51331e+06	3513308	3.50864e+06	3508637	3.34494e+06	3344940		3.89479e+06	3894794																				#VALUE!
																		3.6347e+06	3634696	3.51363e+06	3513634	3.50903e+06	3509025	3.34933e+06	3349331		3.91552e+06	3915521																				#VALUE!
																		3.63478e+06	3634782	3.51371e+06	3513711	3.54938e+06	3549382	3.35059e+06	3350585		3.9256e+06	3925596																				#VALUE!
																		3.63709e+06	3637087	3.51382e+06	3513821	3.56171e+06	3561711	3.36045e+06	3360455																							#VALUE!
																		3.63718e+06	3637183	3.51397e+06	3513970	3.56226e+06	3562262	3.36065e+06	3360647																							#VALUE!
																		3.63739e+06	3637390	3.51697e+06	3516967	3.58592e+06	3585918	3.36509e+06	3365091																							#VALUE!
																		3.6375e+06	3637497	3.51705e+06	3517051	3.61851e+06	3618514	3.37705e+06	3377049																							#VALUE!
																		3.63775e+06	3637752	3.51885e+06	3518852	3.61853e+06	3618533	3.38119e+06	3381188																							#VALUE!
																		3.63807e+06	3638071	3.51888e+06	3518878	3.6198e+06	3619800	3.38302e+06	3383017																							#VALUE!
																		3.64723e+06	3647233	3.51893e+06	3518933	3.62099e+06	3620987	3.38321e+06	3383213																							#VALUE!
																		3.65404e+06	3654042	3.52361e+06	3523613	3.62294e+06	3622938	3.38324e+06	3383238																							#VALUE!
																		3.65405e+06	3654053	3.52424e+06	3524236	3629184	3629184	3.38328e+06	3383284																							#VALUE!
																		3.65407e+06	3654068	3.52994e+06	3529937	3.63083e+06	3630834	3.3833e+06	3383296																							#VALUE!
																		3.65428e+06	3654278	3.5306e+06	3530603	3.63092e+06	3630917	3.38357e+06	3383567																							#VALUE!
																		3.65439e+06	3654392	3.53072e+06	3530715	3.63103e+06	3631032	3.38404e+06	3384038																							#VALUE!
																		3654613	3654613	3.54089e+06	3540894	3.63113e+06	3631134	3.39213e+06	3392130																							#VALUE!
																		3.66578e+06	3665778	3.54181e+06	3541814	3.63121e+06	3631208	3.40198e+06	3401979																							#VALUE!
																		3.66866e+06	3668660	3.54239e+06	3542388	3.63125e+06	3631252	3.41206e+06	3412061																							#VALUE!
																		3.67624e+06	3676239	3.54771e+06	3547711	3.63226e+06	3632263	3.41656e+06	3416557																							#VALUE!
																		3.68103e+06	3681028	3.55607e+06	3556072	3.63275e+06	3632752	3.41828e+06	3418285																							#VALUE!
																		3.68346e+06	3683456	3.55812e+06	3558119	3.63293e+06	3632926	3.42663e+06	3426631																							#VALUE!
																		3.6861e+06	3686096	3.56074e+06	3560737	3.6347e+06	3634696	3.42678e+06	3426781																							#VALUE!
																		3.71183e+06	3711829	3.56655e+06	3566552	3.63478e+06	3634782	3.42715e+06	3427151																							#VALUE!
																		3.73852e+06	3738522	3.56701e+06	3567015	3.63709e+06	3637087	3.42859e+06	3428591																							#VALUE!
																		3.7613e+06	3761300	3.56723e+06	3567229	3.63718e+06	3637183	3.42966e+06	3429664																							#VALUE!
																		3.76273e+06	3762731	3.56739e+06	3567395	3.63739e+06	3637390	3.43108e+06	3431084																							#VALUE!
																		3.79225e+06	3792251	3.56826e+06	3568260	3.63775e+06	3637752	3.43113e+06	3431127																							#VALUE!
																		3.81806e+06	3818065	3.56912e+06	3569118	3.63807e+06	3638071	3.43203e+06	3432028																							#VALUE!
																		3.81812e+06	3818121	3.56916e+06	3569159	3.64723e+06	3647233	3.43315e+06	3433148																							#VALUE!
																		3.81814e+06	3818140	3.56952e+06	3569522	3.65404e+06	3654042	3.43323e+06	3433232																							#VALUE!
																		3.83649e+06	3836489	3.57022e+06	3570218	3.65405e+06	3654053	3.43351e+06	3433506																							#VALUE!
																		3.84097e+06	3840966	3.57038e+06	3570382	3.65407e+06	3654067	3.43869e+06	3438687																							#VALUE!
																		3.84618e+06	3846184	3.57067e+06	3570668	3.65428e+06	3654278	3.44564e+06	3445642																							#VALUE!
																		3.84708e+06	3847079	3.57069e+06	3570693	3.65439e+06	3654393	3.46236e+06	3462356																							#VALUE!
																		3.86962e+06	3869618	3.57085e+06	3570845	3.65461e+06	3654613	3.46412e+06	3464123																							#VALUE!
																		3.86992e+06	3869919	3.57096e+06	3570958	3.66578e+06	3665778	3.48202e+06	3482024																							#VALUE!
																		3.87001e+06	3870014	3.57177e+06	3571772	3.67624e+06	3676239	3.48511e+06	3485111																							#VALUE!
																		3.87182e+06	3871819	3.57206e+06	3572062	3.68103e+06	3681028	3.49873e+06	3498730																							#VALUE!
																		3.89996e+06	3899960	3.57212e+06	3572116	3.68346e+06	3683456	3.50289e+06	3502890																							#VALUE!
																		3.90116e+06	3901158	3.5723e+06	3572301	3.6861e+06	3686096	3.50291e+06	3502906																							#VALUE!
																				3.57248e+06	3572484	3.69722e+06	3697217	3.50292e+06	3502922																							#VALUE!
																				3.5739e+06	3573904	3.71183e+06	3711829	3.5041e+06	3504103																							#VALUE!
																				3.57399e+06	3573992	3.73816e+06	3738156	3.50572e+06	3505717																							#VALUE!
																				3.5741e+06	3574099	3.73852e+06	3738522	3.50599e+06	3505990																							#VALUE!
																				3.5745e+06	3574505	3.74056e+06	3740559	3.50603e+06	3506031																							#VALUE!
																				3.57468e+06	3574683	3.7613e+06	3761300	3.50644e+06	3506440																							#VALUE!
																				3.5748e+06	3574796	3.76273e+06	3762731	3.50678e+06	3506778																							#VALUE!
																				3.57558e+06	3575581	3.8182e+06	3818197	3.50789e+06	3507888																							#VALUE!
																				3.57604e+06	3576040	3.81821e+06	3818213	3.5084e+06	3508398																							#VALUE!
																				3.57607e+06	3576069	3.81823e+06	3818231	3.51044e+06	3510440																							#VALUE!
																				3.57609e+06	3576086	3.81824e+06	3818243	3.51054e+06	3510543																							#VALUE!
																				3.5761e+06	3576101	3.81826e+06	3818257	3.51055e+06	3510552																							#VALUE!
																				3.57613e+06	3576135	3.81827e+06	3818272	3.51057e+06	3510568																							#VALUE!
																				3.57661e+06	3576610	3.81832e+06	3818324	3.51059e+06	3510585																							#VALUE!
																				3.57732e+06	3577320	3.83317e+06	3833166	3.51061e+06	3510612																							#VALUE!
																				3.57761e+06	3577611	3.83649e+06	3836489	3.51065e+06	3510649																							#VALUE!
																				3.57929e+06	3579286	3.84097e+06	3840966	3.51068e+06	3510676																							#VALUE!
																				3.57942e+06	3579423	3.84618e+06	3846184	3.51069e+06	3510689																							#VALUE!
																				3.57946e+06	3579464	3.84708e+06	3847079	3.51072e+06	3510722																							#VALUE!
																				3.57958e+06	3579579	3.86992e+06	3869919	3.51074e+06	3510736																							#VALUE!
																				3.58017e+06	3580171	3899960	3899960	3.51075e+06	3510747																							#VALUE!
																				3.58072e+06	3580719			3.51077e+06	3510766																							#VALUE!
																				3.5808e+06	3580798			3.51079e+06	3510787																							#VALUE!
																				3.58081e+06	3580809			3.5108e+06	3510798																							#VALUE!
																				3.58082e+06	3580824			3.51083e+06	3510830																							#VALUE!
																				3.58095e+06	3580950			3.5109e+06	3510897																							#VALUE!
																				3.58116e+06	3581160			3.51097e+06	3510967																							#VALUE!
																				3.58119e+06	3581188			3.51102e+06	3511019																							#VALUE!
																				3.58698e+06	3586976			3.51103e+06	3511034																							#VALUE!
																				3.58737e+06	3587365			3.51112e+06	3511125																							#VALUE!
																				3.58738e+06	3587381			3.51133e+06	3511332																							#VALUE!
																				3.58741e+06	3587413			3.51138e+06	3511383																							#VALUE!
																				3.58743e+06	3587429			3.51144e+06	3511441																							#VALUE!
																				3.58746e+06	3587465			3.51149e+06	3511490																							#VALUE!
																				3.58765e+06	3587654			3.51201e+06	3512010																							#VALUE!
																				3.58778e+06	3587781			3.51328e+06	3513280																							#VALUE!
																				3.58788e+06	3587880			3.51331e+06	3513308																							#VALUE!
																				3.58821e+06	3588210			3.51363e+06	3513634																							#VALUE!
																				3.58824e+06	3588242			3.51371e+06	3513710																							#VALUE!
																				3.5883e+06	3588299			3.51397e+06	3513970																							#VALUE!
																				3.58832e+06	3588319			3.51697e+06	3516967																							#VALUE!
																				3.58834e+06	3588343			3.51785e+06	3517854																							#VALUE!
																				3.58953e+06	3589532			3.51885e+06	3518851																							#VALUE!
																				3.5897e+06	3589705			3.51888e+06	3518878																							#VALUE!
																				3.5905e+06	3590504			3.51893e+06	3518933																							#VALUE!
																				3.59054e+06	3590540			3.52361e+06	3523612																							#VALUE!
																				3.59088e+06	3590885			3.52992e+06	3529923																							#VALUE!
																				3.59171e+06	3591715			3.52994e+06	3529937																							#VALUE!
																				3.59784e+06	3597845			3.5306e+06	3530603																							#VALUE!
																				3.6074e+06	3607401			3.53072e+06	3530715																							#VALUE!
																				3.60749e+06	3607487			3.53477e+06	3534767																							#VALUE!
																				3.60787e+06	3607874			3.53808e+06	3538080																							#VALUE!
																				3.60865e+06	3608645			3.54089e+06	3540894																							#VALUE!
																				3.60911e+06	3609113			3541814	3541814																							#VALUE!
																				3.60916e+06	3609160			3.54239e+06	3542388																							#VALUE!
																				3.60954e+06	3609537			3.54771e+06	3547712																							#VALUE!
																				3.6105e+06	3610498			3.55812e+06	3558120																							#VALUE!
																				3.61079e+06	3610794			3.56655e+06	3566552																							#VALUE!
																				3.61085e+06	3610850			3.56701e+06	3567015																							#VALUE!
																				3.61097e+06	3610967			3.56723e+06	3567229																							#VALUE!
																				3.61107e+06	3611068			3.5674e+06	3567395																							#VALUE!
																				3.61115e+06	3611147			3.56916e+06	3569158																							#VALUE!
																				3.6112e+06	3611196			3.56952e+06	3569519																							#VALUE!
																				3.61121e+06	3611211			3.56954e+06	3569541																							#VALUE!
																				3.61125e+06	3611247			3.56982e+06	3569820																							#VALUE!
																				3.61166e+06	3611663			3.57038e+06	3570382																							#VALUE!
																				3.61199e+06	3611989			3.57045e+06	3570450																							#VALUE!
																				3.61208e+06	3612081			3.57067e+06	3570669																							#VALUE!
																				3.6121e+06	3612104			3.5707e+06	3570696																							#VALUE!
																				3.61212e+06	3612125			3.57085e+06	3570846																							#VALUE!
																				3.61223e+06	3612227			3.57096e+06	3570957																							#VALUE!
																				3.61225e+06	3612247			3.57103e+06	3571029																							#VALUE!
																				3.61232e+06	3612323			3.57154e+06	3571538																							#VALUE!
																				3.61235e+06	3612353			3.57172e+06	3571719																							#VALUE!
																				3.61237e+06	3612371			3.57177e+06	3571772																							#VALUE!
																				3.61243e+06	3612429			3.57186e+06	3571861																							#VALUE!
																				3.6125e+06	3612504			3.57206e+06	3572062																							#VALUE!
																				3612919	3612919			3.57207e+06	3572074																							#VALUE!
																				3.61383e+06	3613827			3.57209e+06	3572092																							#VALUE!
																				3.6149e+06	3614897			3.57212e+06	3572115																							#VALUE!
																				3.61632e+06	3616318			3.57248e+06	3572484																							#VALUE!
																				3.61636e+06	3616360			3.5739e+06	3573904																							#VALUE!
																				3.61726e+06	3617261			3.57399e+06	3573992																							#VALUE!
																				3.61814e+06	3618137			3.5741e+06	3574099																							#VALUE!
																				3.61816e+06	3618161			3.5745e+06	3574501																							#VALUE!
																				3.61823e+06	3618229			3.57468e+06	3574683																							#VALUE!
																				3.62435e+06	3624354			3.57479e+06	3574792																							#VALUE!
																				3624996	3624996			3.57558e+06	3575581																							#VALUE!
																				3.62552e+06	3625516			3.57613e+06	3576135																							#VALUE!
																				3.62767e+06	3627673			3.57661e+06	3576610																							#VALUE!
																				3.62818e+06	3628183			3.57664e+06	3576636																							#VALUE!
																				3.63921e+06	3639209			3.57669e+06	3576690																							#VALUE!
																				3.63944e+06	3639442			3.57732e+06	3577320																							#VALUE!
																				3.6428e+06	3642801			3.57761e+06	3577611																							#VALUE!
																				3.64291e+06	3642915			3.57765e+06	3577650																							#VALUE!
																				3.64337e+06	3643365			3.57907e+06	3579073																							#VALUE!
																				3.64417e+06	3644165			3.57929e+06	3579286																							#VALUE!
																				3.64492e+06	3644918			3.57946e+06	3579464																							#VALUE!
																				3.65275e+06	3652746			3.58081e+06	3580810																							#VALUE!
																				3.65622e+06	3656215			3.58082e+06	3580823																							#VALUE!
																				3.65892e+06	3658915			3.58095e+06	3580951																							#VALUE!
																				3.69061e+06	3690612			3.58737e+06	3587366																							#VALUE!
																				3.69778e+06	3697777			3.58738e+06	3587383																							#VALUE!
																				3.7105e+06	3710504			3.58741e+06	3587413																							#VALUE!
																				3.74819e+06	3748194			3.58743e+06	3587427																							#VALUE!
																				3.75179e+06	3751795			3.58747e+06	3587465																							#VALUE!
																				3.75444e+06	3754439			3.58821e+06	3588206																							#VALUE!
																				3.77094e+06	3770944			3.5883e+06	3588299																							#VALUE!
																				3.7748e+06	3774802			3.58832e+06	3588319																							#VALUE!
																				3.78035e+06	3780353			3.58834e+06	3588343																							#VALUE!
																				3.78119e+06	3781189			3.58971e+06	3589705																							#VALUE!
																				3.78505e+06	3785048			3.5905e+06	3590503																							#VALUE!
																				3.78516e+06	3785156			3.59054e+06	3590540																							#VALUE!
																				3.78591e+06	3785909			3.59171e+06	3591711																							#VALUE!
																				3.78722e+06	3787222			3.60787e+06	3607875																							#VALUE!
																				3.78745e+06	3787453			3.60865e+06	3608646																							#VALUE!
																				3.78946e+06	3789463			3.60911e+06	3609113																							#VALUE!
																				3.79009e+06	3790089			3.60916e+06	3609161																							#VALUE!
																				3.79064e+06	3790640			3.60954e+06	3609537																							#VALUE!
																				3.79124e+06	3791242			3.61079e+06	3610794																							#VALUE!
																				3.79186e+06	3791862			3.61085e+06	3610850																							#VALUE!
																				3.79251e+06	3792511			3.61097e+06	3610968																							#VALUE!
																				3.79286e+06	3792862			3.61107e+06	3611068																							#VALUE!
																				3.80675e+06	3806752			3.61115e+06	3611148																							#VALUE!
																				3.80746e+06	3807458			3.6112e+06	3611195																							#VALUE!
																				3.81538e+06	3815376			3.61121e+06	3611210																							#VALUE!
																				3.81913e+06	3819131			3.61125e+06	3611247																							#VALUE!
																				3.83964e+06	3839638			3.61199e+06	3611992																							#VALUE!
																				3.86026e+06	3860260			3.61208e+06	3612081																							#VALUE!
																				3.86032e+06	3860316			3.6121e+06	3612102																							#VALUE!
																				3.86039e+06	3860394			3.61213e+06	3612125																							#VALUE!
																				3.86069e+06	3860687			3.61231e+06	3612309																							#VALUE!
																				3.86144e+06	3861441			3.61232e+06	3612325																							#VALUE!
																				3.86259e+06	3862585			3.61237e+06	3612371																							#VALUE!
																				3.86339e+06	3863392			3.61243e+06	3612428																							#VALUE!
																				3.86351e+06	3863509			3.6125e+06	3612504																							#VALUE!
																				3.86384e+06	3863837			3.61292e+06	3612919																							#VALUE!
																				3.86561e+06	3865610			3.61382e+06	3613824																							#VALUE!
																				3.86715e+06	3867150			3.6149e+06	3614896																							#VALUE!
																				3.88223e+06	3882226			3.61632e+06	3616317																							#VALUE!
																				3.89496e+06	3894964			3.61636e+06	3616360																							#VALUE!
																				3.90768e+06	3907681			3.61726e+06	3617261																							#VALUE!
																				3.92078e+06	3920781			3.61727e+06	3617271																							#VALUE!
																				3.92281e+06	3922807			3.61823e+06	3618229																							#VALUE!
																				3.92392e+06	3923922			3.62435e+06	3624354																							#VALUE!
																				3.92683e+06	3926825			3.625e+06	3624996																							#VALUE!
																				3.92743e+06	3927426			3.62552e+06	3625516																							#VALUE!
																				3.92748e+06	3927485			3.62767e+06	3627673																							#VALUE!
																								3.62818e+06	3628183																							#VALUE!
																								3.63921e+06	3639209																							#VALUE!
																								3.63944e+06	3639442																							#VALUE!
																								3.64225e+06	3642254																							#VALUE!
																								3.64337e+06	3643365																							#VALUE!
																								3.64358e+06	3643583																							#VALUE!
																								3.64381e+06	3643808																							#VALUE!
																								3.64492e+06	3644918																							#VALUE!
																								3.65275e+06	3652746																							#VALUE!
																								3.65622e+06	3656215																							#VALUE!
																								3.65892e+06	3658915																							#VALUE!
																								3.68504e+06	3685043																							#VALUE!
																								3.7105e+06	3710505																							#VALUE!
																								3716626	3716626																							#VALUE!
																								3.7518e+06	3751796																							#VALUE!
																								3.75444e+06	3754439																							#VALUE!
																								3.7748e+06	3774802																							#VALUE!
																								3.78119e+06	3781189																							#VALUE!
																								3.78213e+06	3782133																							#VALUE!
																								3.78505e+06	3785048																							#VALUE!
																								3.78591e+06	3785909																							#VALUE!
																								3.78723e+06	3787227																							#VALUE!
																								3.78726e+06	3787264																							#VALUE!
																								3.78745e+06	3787451																							#VALUE!
																								3.78946e+06	3789461																							#VALUE!
																								3.79031e+06	3790310																							#VALUE!
																								3.79186e+06	3791861																							#VALUE!
																								3.79251e+06	3792511																							#VALUE!
																								3.79359e+06	3793586																							#VALUE!
																								3.80675e+06	3806752																							#VALUE!
																								3.80746e+06	3807458																							#VALUE!
																								3.81262e+06	3812619																							#VALUE!
																								3.81263e+06	3812633																							#VALUE!
																								3.81295e+06	3812949																							#VALUE!
																								3.81307e+06	3813066																							#VALUE!
																								3.81314e+06	3813136																							#VALUE!
																								3.8142e+06	3814198																							#VALUE!
																								3.81422e+06	3814225																							#VALUE!
																								3.81428e+06	3814278																							#VALUE!
																								3.81436e+06	3814365																							#VALUE!
																								3.81442e+06	3814424																							#VALUE!
																								3.81445e+06	3814451																							#VALUE!
																								3.81447e+06	3814472																							#VALUE!
																								3.81454e+06	3814539																							#VALUE!
																								3.81456e+06	3814559																							#VALUE!
																								3.81457e+06	3814568																							#VALUE!
																								3.81459e+06	3814590																							#VALUE!
																								3.81473e+06	3814731																							#VALUE!
																								3.81498e+06	3814980																							#VALUE!
																								3.81515e+06	3815146																							#VALUE!
																								3.81519e+06	3815188																							#VALUE!
																								3.8152e+06	3815199																							#VALUE!
																								3.81521e+06	3815214																							#VALUE!
																								3.81547e+06	3815474																							#VALUE!
																								3.81551e+06	3815505																							#VALUE!
																								3.81555e+06	3815549																							#VALUE!
																								3.81555e+06	3815549																							#VALUE!
																								3.81556e+06	3815560																							#VALUE!
																								3.81559e+06	3815585																							#VALUE!
																								3.81562e+06	3815616																							#VALUE!
																								3.81563e+06	3815631																							#VALUE!
																								3.81566e+06	3815665																							#VALUE!
																								3.8157e+06	3815695																							#VALUE!
																								3.81572e+06	3815715																							#VALUE!
																								3.81574e+06	3815741																							#VALUE!
																								3.81576e+06	3815765																							#VALUE!
																								3.81578e+06	3815778																							#VALUE!
																								3.8158e+06	3815798																							#VALUE!
																								3.81582e+06	3815816																							#VALUE!
																								3.81593e+06	3815930																							#VALUE!
																								3.81595e+06	3815945																							#VALUE!
																								3.81682e+06	3816823																							#VALUE!
																								3.81688e+06	3816877																							#VALUE!
																								3.8169e+06	3816905																							#VALUE!
																								3.81694e+06	3816937																							#VALUE!
																								3.81695e+06	3816953																							#VALUE!
																								3.81697e+06	3816973																							#VALUE!
																								3.81703e+06	3817026																							#VALUE!
																								3.81706e+06	3817057																							#VALUE!
																								3.81708e+06	3817084																							#VALUE!
																								3.81711e+06	3817111																							#VALUE!
																								3.81731e+06	3817312																							#VALUE!
																								3.8174e+06	3817395																							#VALUE!
																								3.81747e+06	3817474																							#VALUE!
																								3.81787e+06	3817872																							#VALUE!
																								3.81798e+06	3817976																							#VALUE!
																								3.81882e+06	3818819																							#VALUE!
																								3.81913e+06	3819130																							#VALUE!
																								3.82093e+06	3820926																							#VALUE!
																								3.83964e+06	3839638																							#VALUE!
																								3.85924e+06	3859236																							#VALUE!
																								3.86026e+06	3860260																							#VALUE!
																								3.86032e+06	3860316																							#VALUE!
																								3.86039e+06	3860394																							#VALUE!
																								3.86069e+06	3860687																							#VALUE!
																								3.86144e+06	3861441																							#VALUE!
																								3861580	3861580																							#VALUE!
																								3.86259e+06	3862585																							#VALUE!
																								3.86351e+06	3863509																							#VALUE!
																								3.86561e+06	3865610																							#VALUE!
																								3.86715e+06	3867150																							#VALUE!
																								3.88223e+06	3882226																							#VALUE!
																								3.90768e+06	3907681																							#VALUE!
																								3.92078e+06	3920781																							#VALUE!
																								3.92281e+06	3922807																							#VALUE!
																								3.92392e+06	3923922																							#VALUE!
																								3.92683e+06	3926825																							#VALUE!
																								3.92743e+06	3927427																							#VALUE!
																								3.92764e+06	3927636																							#VALUE!
																																																#VALUE!
																																																#VALUE!
																																																#VALUE!
																																																#VALUE!
																																																#VALUE!
																																																#VALUE!
																																																#VALUE!
																																																#VALUE!
																																																#VALUE!
																																																#VALUE!
																																																#VALUE!
																																																#VALUE!
																																																#VALUE!
																																																#VALUE!
																																																#VALUE!
																																																#VALUE!
																																																#VALUE!
																																																#VALUE!
																																																#VALUE!
																																																#VALUE!
																																																#VALUE!
																																																#VALUE!
																																																#VALUE!
																																																#VALUE!
																																																#VALUE!
																																																#VALUE!
																																																#VALUE!
																																																#VALUE!
																																																#VALUE!
[truncated: 1,344 more rows]
[truncated: 115 more columns]

## Sheet: DGE
GeneID	Replicon	Gene 5'/3' end position	Gene 5'/3' end position	DNA strand	2log(Fold Change) of the Cu-CT contrast (values > 0 signify upregulation in the Cu condition)	Up/down	False Discovery Rate of the Cu-CT contrast	pTSS position associated with this gene, in the control condition	5'UTR length (between associated pTSS and start codon)	Region of 50 bp upstream to 50 bp downstream of the associated pTSS, control condition	pTSS position associated with this gene, in the copper condition	5'UTR length (between associated pTSS and start codon)	Region of 50 bp upstream to 50 bp downstream of the associated pTSS, copper condition	eggNOG class	Info1	Info2
[truncated: 6,757 more rows]

[truncated: 7 more sheets: pTSS, sTSS, iTSS, aTSS, oTSS ORF Blast, oTSS long 5'UTR, oTSS DGE]
