# Supplementary material for: The Transcriptomic Landscape of Cupriavidus metallidurans CH34 Acutely Exposed to Copper
Source: Genes (Basel). 2020 Sep 4;11(9):1049. doi: 10.3390/genes11091049 (PMC7563307; doi:10.3390/genes11091049)
Supplement: Supplementary file 1 [file genes-11-01049-s001.zip › TSS_res_finder_testfile.txt]

NC_007973.1	0	5	0
NC_007973.1	5	6	1
NC_007973.1	6	8	0
NC_007973.1	8	9	1
NC_007973.1	9	32	0
NC_007973.1	32	33	1
NC_007973.1	33	97	0
NC_007973.1	97	98	1
NC_007973.1	98	107	0
NC_007973.1	107	108	1
NC_007973.1	108	109	6
NC_007973.1	109	110	11
NC_007973.1	110	120	0
NC_007973.1	120	121	1
NC_007973.1	121	133	0
NC_007973.1	133	134	1
NC_007973.1	134	162	0
NC_007973.1	162	163	3
NC_007973.1	163	208	0
NC_007973.1	208	209	2
NC_007973.1	209	255	0
NC_007973.1	255	256	1
NC_007973.1	256	268	0
NC_007973.1	268	269	2
NC_007973.1	269	270	6
NC_007973.1	270	281	0
NC_007973.1	281	282	1
NC_007973.1	282	345	0
NC_007973.1	345	346	4
NC_007973.1	346	347	1
NC_007973.1	347	355	0
NC_007973.1	355	356	1
NC_007973.1	356	367	0
NC_007973.1	367	368	1
NC_007973.1	368	369	0
NC_007973.1	369	370	2
NC_007973.1	370	383	0
NC_007973.1	383	384	1
NC_007973.1	384	388	0
NC_007973.1	388	389	1
NC_007973.1	389	406	0
NC_007973.1	406	407	1
NC_007973.1	407	417	0
NC_007973.1	417	418	2
NC_007973.1	418	483	0
NC_007973.1	483	484	1
NC_007973.1	484	505	0
NC_007973.1	505	506	1
NC_007973.1	506	509	0
NC_007973.1	509	510	1
NC_007973.1	510	598	0
NC_007973.1	598	599	1
NC_007973.1	599	602	0
NC_007973.1	602	603	1
NC_007973.1	603	609	0
NC_007973.1	609	611	1
NC_007973.1	611	612	2
NC_007973.1	612	617	0
NC_007973.1	617	618	3
NC_007973.1	618	659	0
NC_007973.1	659	660	1
NC_007973.1	660	665	0
NC_007973.1	665	666	1
NC_007973.1	666	792	0
NC_007973.1	792	793	1
NC_007973.1	793	798	0
NC_007973.1	798	799	2
NC_007973.1	799	808	0
NC_007973.1	808	809	1
NC_007973.1	809	817	0
NC_007973.1	817	818	1
NC_007973.1	818	839	0
NC_007973.1	839	840	4
NC_007973.1	840	841	2
NC_007973.1	841	845	0
NC_007973.1	845	846	2
NC_007973.1	846	848	0
NC_007973.1	848	849	2
NC_007973.1	849	852	0
NC_007973.1	852	853	1
NC_007973.1	853	854	2
NC_007973.1	854	856	0
NC_007973.1	856	857	1
NC_007973.1	857	858	0
NC_007973.1	858	859	1
NC_007973.1	859	874	0
NC_007973.1	874	875	1
NC_007973.1	875	876	0
NC_007973.1	876	877	1
NC_007973.1	877	900	0
NC_007973.1	900	901	2
NC_007973.1	901	923	0
NC_007973.1	923	924	1
NC_007973.1	924	947	0
NC_007973.1	947	948	1
NC_007973.1	948	971	0
NC_007973.1	971	972	4
NC_007973.1	972	973	1
NC_007973.1	973	974	2
NC_007973.1	974	980	0
NC_007973.1	980	981	1
NC_007973.1	981	982	2
NC_007973.1	982	988	0
NC_007973.1	988	989	2
NC_007973.1	989	998	0
NC_007973.1	998	999	1
NC_007973.1	999	1041	0
NC_007973.1	1041	1042	1
NC_007973.1	1042	1044	0
NC_007973.1	1044	1045	2
NC_007973.1	1045	1058	0
NC_007973.1	1058	1060	1
NC_007973.1	1060	1075	0
NC_007973.1	1075	1076	1
NC_007973.1	1076	1089	0
NC_007973.1	1089	1090	1
NC_007973.1	1090	1137	0
NC_007973.1	1137	1138	1
NC_007973.1	1138	1140	0
NC_007973.1	1140	1142	1
NC_007973.1	1142	1143	0
NC_007973.1	1143	1144	1
NC_007973.1	1144	1145	0
NC_007973.1	1145	1146	1
NC_007973.1	1146	1151	0
NC_007973.1	1151	1153	2
NC_007973.1	1153	1155	0
NC_007973.1	1155	1156	1
NC_007973.1	1156	1183	0
NC_007973.1	1183	1184	2
NC_007973.1	1184	1189	0
NC_007973.1	1189	1190	1
NC_007973.1	1190	1191	0
NC_007973.1	1191	1192	2
NC_007973.1	1192	1195	0
NC_007973.1	1195	1196	5
NC_007973.1	1196	1200	0
NC_007973.1	1200	1201	1
NC_007973.1	1201	1219	0
NC_007973.1	1219	1220	1
NC_007973.1	1220	1230	0
NC_007973.1	1230	1231	1
NC_007973.1	1231	1233	0
NC_007973.1	1233	1234	2
NC_007973.1	1234	1242	0
NC_007973.1	1242	1243	1
NC_007973.1	1243	1248	0
NC_007973.1	1248	1249	4
NC_007973.1	1249	1250	2
NC_007973.1	1250	1251	1
NC_007973.1	1251	1253	0
NC_007973.1	1253	1254	1
NC_007973.1	1254	1261	0
NC_007973.1	1261	1262	1
NC_007973.1	1262	1284	0
NC_007973.1	1284	1285	2
NC_007973.1	1285	1292	0
NC_007973.1	1292	1293	1
NC_007973.1	1293	1349	0
NC_007973.1	1349	1350	1
NC_007973.1	1350	1355	0
NC_007973.1	1355	1356	3
NC_007973.1	1356	1360	0
NC_007973.1	1360	1361	2
NC_007973.1	1361	1369	0
NC_007973.1	1369	1370	1
NC_007973.1	1370	1392	0
NC_007973.1	1392	1393	1
NC_007973.1	1393	1479	0
NC_007973.1	1479	1480	1
NC_007973.1	1480	1485	0
NC_007973.1	1485	1486	1
NC_007973.1	1486	1495	0
NC_007973.1	1495	1496	1
NC_007973.1	1496	1498	0
NC_007973.1	1498	1500	1
NC_007973.1	1500	1503	0
NC_007973.1	1503	1504	1
NC_007973.1	1504	1506	0
NC_007973.1	1506	1507	1
NC_007973.1	1507	1508	4
NC_007973.1	1508	1545	0
NC_007973.1	1545	1546	1
NC_007973.1	1546	1581	0
NC_007973.1	1581	1582	2
NC_007973.1	1582	1601	0
NC_007973.1	1601	1602	3
NC_007973.1	1602	1620	0
NC_007973.1	1620	1621	12
NC_007973.1	1621	1622	1
NC_007973.1	1622	1652	0
NC_007973.1	1652	1653	2
NC_007973.1	1653	1684	0
NC_007973.1	1684	1685	7
NC_007973.1	1685	1687	0
NC_007973.1	1687	1688	1
NC_007973.1	1688	1689	3
NC_007973.1	1689	1690	0
NC_007973.1	1690	1691	9
NC_007973.1	1691	1692	1
NC_007973.1	1692	1693	3
NC_007973.1	1693	1694	0
NC_007973.1	1694	1696	5
NC_007973.1	1696	1697	1
NC_007973.1	1697	1698	3
NC_007973.1	1698	1699	4
NC_007973.1	1699	1700	8
NC_007973.1	1700	1701	4
NC_007973.1	1701	1705	0
NC_007973.1	1705	1706	1
NC_007973.1	1706	1707	0
NC_007973.1	1707	1708	1
NC_007973.1	1708	1709	0
NC_007973.1	1709	1710	4
NC_007973.1	1710	1711	5
NC_007973.1	1711	1716	0
NC_007973.1	1716	1717	1
NC_007973.1	1717	1719	0
NC_007973.1	1719	1722	1
NC_007973.1	1722	1727	0
NC_007973.1	1727	1728	1
NC_007973.1	1728	1729	0
NC_007973.1	1729	1730	1
NC_007973.1	1730	1731	0
NC_007973.1	1731	1732	1
NC_007973.1	1732	1734	0
NC_007973.1	1734	1735	1
NC_007973.1	1735	1736	2
NC_007973.1	1736	1737	0
NC_007973.1	1737	1738	2
NC_007973.1	1738	1743	0
NC_007973.1	1743	1744	1
NC_007973.1	1744	1761	0
NC_007973.1	1761	1762	1
NC_007973.1	1762	1766	0
NC_007973.1	1766	1767	7
NC_007973.1	1767	1768	2
NC_007973.1	1768	1807	0
NC_007973.1	1807	1808	1
NC_007973.1	1808	1812	0
NC_007973.1	1812	1814	1
NC_007973.1	1814	1820	0
NC_007973.1	1820	1821	1
NC_007973.1	1821	1822	2
NC_007973.1	1822	1823	1
NC_007973.1	1823	1831	0
NC_007973.1	1831	1832	3
NC_007973.1	1832	1842	0
NC_007973.1	1842	1843	5
NC_007973.1	1843	1844	0
NC_007973.1	1844	1845	1
NC_007973.1	1845	1872	0
NC_007973.1	1872	1873	1
NC_007973.1	1873	1892	0
NC_007973.1	1892	1893	1
NC_007973.1	1893	1894	0
NC_007973.1	1894	1896	2
NC_007973.1	1896	1897	1
NC_007973.1	1897	1899	0
NC_007973.1	1899	1900	1
NC_007973.1	1900	1902	0
NC_007973.1	1902	1903	1
NC_007973.1	1903	1904	0
NC_007973.1	1904	1905	3
NC_007973.1	1905	1906	59
NC_007973.1	1906	1907	10
NC_007973.1	1907	1935	0
NC_007973.1	1935	1936	1
NC_007973.1	1936	1938	0
NC_007973.1	1938	1939	3
NC_007973.1	1939	1940	8
NC_007973.1	1940	1941	0
NC_007973.1	1941	1942	1
NC_007973.1	1942	1943	2
NC_007973.1	1943	1944	33
NC_007973.1	1944	1945	38
NC_007973.1	1945	1946	26
NC_007973.1	1946	1966	0
NC_007973.1	1966	1967	1
NC_007973.1	1967	1973	0
NC_007973.1	1973	1974	2
NC_007973.1	1974	1975	0
NC_007973.1	1975	1976	2
NC_007973.1	1976	1977	4
NC_007973.1	1977	1978	1
NC_007973.1	1978	1981	2
NC_007973.1	1981	1983	0
NC_007973.1	1983	1984	4
NC_007973.1	1984	1985	2
NC_007973.1	1985	1989	0
NC_007973.1	1989	1990	1
NC_007973.1	1990	2002	0
NC_007973.1	2002	2003	1
NC_007973.1	2003	2004	0
NC_007973.1	2004	2005	1
NC_007973.1	2005	2010	0
NC_007973.1	2010	2012	1
NC_007973.1	2012	2014	0
NC_007973.1	2014	2015	1
NC_007973.1	2015	2016	0
NC_007973.1	2016	2017	1
NC_007973.1	2017	2018	0
NC_007973.1	2018	2019	29
NC_007973.1	2019	2071	0
NC_007973.1	2071	2072	1
NC_007973.1	2072	2106	0
NC_007973.1	2106	2107	9
NC_007973.1	2107	2114	0
NC_007973.1	2114	2115	1
NC_007973.1	2115	2123	0
NC_007973.1	2123	2124	1
NC_007973.1	2124	2134	0
NC_007973.1	2134	2135	3
NC_007973.1	2135	2136	20
NC_007973.1	2136	2142	0
NC_007973.1	2142	2143	2
NC_007973.1	2143	2147	0
NC_007973.1	2147	2148	1
NC_007973.1	2148	2151	0
NC_007973.1	2151	2152	1
NC_007973.1	2152	2168	0
NC_007973.1	2168	2169	1
NC_007973.1	2169	2175	0
NC_007973.1	2175	2176	7
NC_007973.1	2176	2177	3
NC_007973.1	2177	2179	0
NC_007973.1	2179	2180	1
NC_007973.1	2180	2190	0
NC_007973.1	2190	2191	1
NC_007973.1	2191	2193	0
NC_007973.1	2193	2195	1
NC_007973.1	2195	2200	0
NC_007973.1	2200	2201	1
NC_007973.1	2201	2208	0
NC_007973.1	2208	2209	1
NC_007973.1	2209	2212	0
NC_007973.1	2212	2213	6
NC_007973.1	2213	2214	2
NC_007973.1	2214	2221	0
NC_007973.1	2221	2222	1
NC_007973.1	2222	2223	4
NC_007973.1	2223	2225	1
NC_007973.1	2225	2227	0
NC_007973.1	2227	2228	2
NC_007973.1	2228	2229	0
NC_007973.1	2229	2230	1
NC_007973.1	2230	2242	0
NC_007973.1	2242	2243	3
NC_007973.1	2243	2244	1
NC_007973.1	2244	2245	0
NC_007973.1	2245	2247	3
NC_007973.1	2247	2248	2
NC_007973.1	2248	2249	0
NC_007973.1	2249	2250	1
NC_007973.1	2250	2251	0
NC_007973.1	2251	2254	1
NC_007973.1	2254	2255	2
NC_007973.1	2255	2263	0
NC_007973.1	2263	2264	1
NC_007973.1	2264	2270	0
NC_007973.1	2270	2271	1
NC_007973.1	2271	2277	0
NC_007973.1	2277	2278	1
NC_007973.1	2278	2288	0
NC_007973.1	2288	2289	1
NC_007973.1	2289	2304	0
NC_007973.1	2304	2305	1
NC_007973.1	2305	2306	2
NC_007973.1	2306	2309	0
NC_007973.1	2309	2311	1
NC_007973.1	2311	2312	2
NC_007973.1	2312	2313	0
NC_007973.1	2313	2314	1
NC_007973.1	2314	2322	0
NC_007973.1	2322	2323	3
NC_007973.1	2323	2324	2
NC_007973.1	2324	2325	3
NC_007973.1	2325	2326	1
NC_007973.1	2326	2327	3
NC_007973.1	2327	2328	1
NC_007973.1	2328	2329	3
NC_007973.1	2329	2330	2
NC_007973.1	2330	2332	0
NC_007973.1	2332	2333	2
NC_007973.1	2333	2341	0
NC_007973.1	2341	2342	3
NC_007973.1	2342	2344	0
NC_007973.1	2344	2345	1
NC_007973.1	2345	2346	4
NC_007973.1	2346	2347	0
NC_007973.1	2347	2348	3
NC_007973.1	2348	2349	1
NC_007973.1	2349	2350	0
NC_007973.1	2350	2351	2
NC_007973.1	2351	2352	1
NC_007973.1	2352	2357	0
NC_007973.1	2357	2358	1
NC_007973.1	2358	2362	0
NC_007973.1	2362	2363	2
NC_007973.1	2363	2367	1
NC_007973.1	2367	2368	0
NC_007973.1	2368	2369	1
NC_007973.1	2369	2371	0
NC_007973.1	2371	2372	2
NC_007973.1	2372	2374	0
NC_007973.1	2374	2375	1
NC_007973.1	2375	2376	0
NC_007973.1	2376	2377	6
NC_007973.1	2377	2378	12
NC_007973.1	2378	2379	2
NC_007973.1	2379	2380	0
NC_007973.1	2380	2381	2
NC_007973.1	2381	2382	1
NC_007973.1	2382	2384	0
NC_007973.1	2384	2385	1
NC_007973.1	2385	2386	0
NC_007973.1	2386	2387	5
NC_007973.1	2387	2389	0
NC_007973.1	2389	2390	1
NC_007973.1	2390	2392	0
NC_007973.1	2392	2393	1
NC_007973.1	2393	2394	7
NC_007973.1	2394	2397	0
NC_007973.1	2397	2398	1
NC_007973.1	2398	2410	0
NC_007973.1	2410	2411	2
NC_007973.1	2411	2422	0
NC_007973.1	2422	2423	1
NC_007973.1	2423	2438	0
NC_007973.1	2438	2439	1
NC_007973.1	2439	2441	0
NC_007973.1	2441	2444	1
NC_007973.1	2444	2449	0
NC_007973.1	2449	2450	1
NC_007973.1	2450	2454	0
NC_007973.1	2454	2455	1
NC_007973.1	2455	2458	0
NC_007973.1	2458	2459	1
NC_007973.1	2459	2460	0
NC_007973.1	2460	2461	2
NC_007973.1	2461	2462	0
NC_007973.1	2462	2464	1
NC_007973.1	2464	2467	0
NC_007973.1	2467	2468	2
NC_007973.1	2468	2488	0
NC_007973.1	2488	2489	1
NC_007973.1	2489	2492	0
NC_007973.1	2492	2493	1
NC_007973.1	2493	2496	0
NC_007973.1	2496	2497	2
NC_007973.1	2497	2498	4
NC_007973.1	2498	2499	5
NC_007973.1	2499	2501	1
NC_007973.1	2501	2503	0
NC_007973.1	2503	2504	1
NC_007973.1	2504	2505	3
NC_007973.1	2505	2506	0
NC_007973.1	2506	2507	1
NC_007973.1	2507	2508	0
NC_007973.1	2508	2509	2
NC_007973.1	2509	2510	1
NC_007973.1	2510	2514	0
NC_007973.1	2514	2515	1
NC_007973.1	2515	2518	0
NC_007973.1	2518	2519	8
NC_007973.1	2519	2520	2
NC_007973.1	2520	2521	1
NC_007973.1	2521	2522	10
NC_007973.1	2522	2523	0
NC_007973.1	2523	2524	2
NC_007973.1	2524	2527	0
NC_007973.1	2527	2528	3
NC_007973.1	2528	2529	0
NC_007973.1	2529	2530	3
NC_007973.1	2530	2531	1
NC_007973.1	2531	2532	7
NC_007973.1	2532	2533	35
NC_007973.1	2533	2536	0
NC_007973.1	2536	2537	1
NC_007973.1	2537	2538	0
NC_007973.1	2538	2539	1
NC_007973.1	2539	2540	0
NC_007973.1	2540	2542	1
NC_007973.1	2542	2543	2
NC_007973.1	2543	2544	0
NC_007973.1	2544	2545	4
NC_007973.1	2545	2547	0
NC_007973.1	2547	2548	1
NC_007973.1	2548	2561	0
NC_007973.1	2561	2562	2
NC_007973.1	2562	2565	1
NC_007973.1	2565	2569	0
NC_007973.1	2569	2570	1
NC_007973.1	2570	2579	0
NC_007973.1	2579	2580	1
NC_007973.1	2580	2588	0
NC_007973.1	2588	2589	18
NC_007973.1	2589	2590	2
NC_007973.1	2590	2591	1
NC_007973.1	2591	2592	3
NC_007973.1	2592	2593	0
NC_007973.1	2593	2594	6
NC_007973.1	2594	2601	0
NC_007973.1	2601	2602	1
NC_007973.1	2602	2611	0
NC_007973.1	2611	2612	1
NC_007973.1	2612	2614	0
NC_007973.1	2614	2615	1
NC_007973.1	2615	2616	0
NC_007973.1	2616	2617	1
NC_007973.1	2617	2619	0
NC_007973.1	2619	2621	2
NC_007973.1	2621	2622	3
NC_007973.1	2622	2623	0
NC_007973.1	2623	2624	1
NC_007973.1	2624	2625	3
NC_007973.1	2625	2628	0
NC_007973.1	2628	2629	1
NC_007973.1	2629	2630	3
NC_007973.1	2630	2631	0
NC_007973.1	2631	2632	1
NC_007973.1	2632	2635	0
NC_007973.1	2635	2636	1
NC_007973.1	2636	2644	0
NC_007973.1	2644	2645	1
NC_007973.1	2645	2646	4
NC_007973.1	2646	2648	0
NC_007973.1	2648	2649	1
NC_007973.1	2649	2653	0
NC_007973.1	2653	2655	1
NC_007973.1	2655	2662	0
NC_007973.1	2662	2663	1
NC_007973.1	2663	2665	0
NC_007973.1	2665	2666	1
NC_007973.1	2666	2668	0
NC_007973.1	2668	2670	1
NC_007973.1	2670	2671	0
NC_007973.1	2671	2673	2
NC_007973.1	2673	2675	0
NC_007973.1	2675	2676	5
NC_007973.1	2676	2677	1
NC_007973.1	2677	2679	2
NC_007973.1	2679	2684	0
NC_007973.1	2684	2686	1
NC_007973.1	2686	2687	0
NC_007973.1	2687	2688	2
NC_007973.1	2688	2691	0
NC_007973.1	2691	2692	5
NC_007973.1	2692	2693	1
NC_007973.1	2693	2697	0
NC_007973.1	2697	2698	1
NC_007973.1	2698	2706	0
NC_007973.1	2706	2707	1
NC_007973.1	2707	2708	2
NC_007973.1	2708	2710	1
NC_007973.1	2710	2711	0
NC_007973.1	2711	2712	1
NC_007973.1	2712	2715	0
NC_007973.1	2715	2716	1
NC_007973.1	2716	2717	2
NC_007973.1	2717	2719	0
NC_007973.1	2719	2720	7
NC_007973.1	2720	2724	0
NC_007973.1	2724	2726	1
NC_007973.1	2726	2734	0
NC_007973.1	2734	2735	3
NC_007973.1	2735	2736	0
NC_007973.1	2736	2737	1
NC_007973.1	2737	2738	0
NC_007973.1	2738	2739	1
NC_007973.1	2739	2742	0
NC_007973.1	2742	2743	1
NC_007973.1	2743	2744	0
NC_007973.1	2744	2745	1
NC_007973.1	2745	2746	0
NC_007973.1	2746	2749	1
NC_007973.1	2749	2750	0
NC_007973.1	2750	2751	1
NC_007973.1	2751	2752	0
NC_007973.1	2752	2753	2
NC_007973.1	2753	2766	0
NC_007973.1	2766	2767	1
NC_007973.1	2767	2768	2
NC_007973.1	2768	2772	0
NC_007973.1	2772	2774	2
NC_007973.1	2774	2776	1
NC_007973.1	2776	2777	3
NC_007973.1	2777	2778	4
NC_007973.1	2778	2785	0
NC_007973.1	2785	2787	1
NC_007973.1	2787	2789	0
NC_007973.1	2789	2790	1
NC_007973.1	2790	2793	0
NC_007973.1	2793	2794	1
NC_007973.1	2794	2795	0
NC_007973.1	2795	2796	2
NC_007973.1	2796	2803	0
NC_007973.1	2803	2804	1
NC_007973.1	2804	2805	2
NC_007973.1	2805	2806	0
NC_007973.1	2806	2807	3
NC_007973.1	2807	2808	2
NC_007973.1	2808	2809	1
NC_007973.1	2809	2810	0
NC_007973.1	2810	2811	1
NC_007973.1	2811	2812	2
NC_007973.1	2812	2813	6
NC_007973.1	2813	2814	1
NC_007973.1	2814	2817	0
NC_007973.1	2817	2819	1
NC_007973.1	2819	2821	0
NC_007973.1	2821	2822	2
NC_007973.1	2822	2826	0
NC_007973.1	2826	2827	7
NC_007973.1	2827	2828	8
NC_007973.1	2828	2830	0
NC_007973.1	2830	2831	1
NC_007973.1	2831	2832	2
NC_007973.1	2832	2833	0
NC_007973.1	2833	2834	2
NC_007973.1	2834	2837	0
NC_007973.1	2837	2838	3
NC_007973.1	2838	2840	0
NC_007973.1	2840	2841	2
NC_007973.1	2841	2842	0
NC_007973.1	2842	2844	1
NC_007973.1	2844	2847	0
NC_007973.1	2847	2849	1
NC_007973.1	2849	2857	0
NC_007973.1	2857	2858	1
NC_007973.1	2858	2861	0
NC_007973.1	2861	2862	1
NC_007973.1	2862	2863	0
NC_007973.1	2863	2864	1
NC_007973.1	2864	2865	4
NC_007973.1	2865	2866	0
NC_007973.1	2866	2868	2
NC_007973.1	2868	2874	0
NC_007973.1	2874	2875	1
NC_007973.1	2875	2876	3
NC_007973.1	2876	2877	0
NC_007973.1	2877	2878	1
NC_007973.1	2878	2883	0
NC_007973.1	2883	2884	1
NC_007973.1	2884	2903	0
NC_007973.1	2903	2904	1
NC_007973.1	2904	2905	0
NC_007973.1	2905	2906	1
NC_007973.1	2906	2909	0
NC_007973.1	2909	2910	3
NC_007973.1	2910	2911	0
NC_007973.1	2911	2913	2
NC_007973.1	2913	2914	0
NC_007973.1	2914	2915	2
NC_007973.1	2915	2917	0
NC_007973.1	2917	2918	4
NC_007973.1	2918	2919	0
NC_007973.1	2919	2921	1
NC_007973.1	2921	2922	8
NC_007973.1	2922	2924	1
NC_007973.1	2924	2925	8
NC_007973.1	2925	2926	0
NC_007973.1	2926	2928	1
NC_007973.1	2928	2929	3
NC_007973.1	2929	2930	12
NC_007973.1	2930	2931	2
NC_007973.1	2931	2932	0
NC_007973.1	2932	2933	1
NC_007973.1	2933	2936	0
NC_007973.1	2936	2937	2
NC_007973.1	2937	2939	1
NC_007973.1	2939	2944	0
NC_007973.1	2944	2945	2
NC_007973.1	2945	2952	0
NC_007973.1	2952	2953	1
NC_007973.1	2953	2954	6
NC_007973.1	2954	2956	0
NC_007973.1	2956	2957	2
NC_007973.1	2957	2959	0
NC_007973.1	2959	2962	2
NC_007973.1	2962	2973	0
NC_007973.1	2973	2974	2
NC_007973.1	2974	2975	0
NC_007973.1	2975	2976	1
NC_007973.1	2976	2978	0
NC_007973.1	2978	2979	1
NC_007973.1	2979	2980	0
NC_007973.1	2980	2981	2
NC_007973.1	2981	2984	0
NC_007973.1	2984	2985	6
NC_007973.1	2985	2986	1
NC_007973.1	2986	2987	0
NC_007973.1	2987	2988	1
NC_007973.1	2988	2989	0
NC_007973.1	2989	2990	1
NC_007973.1	2990	2992	0
NC_007973.1	2992	2993	24
NC_007973.1	2993	2994	1
NC_007973.1	2994	2995	0
NC_007973.1	2995	2996	2
NC_007973.1	2996	2997	1
NC_007973.1	2997	2998	0
NC_007973.1	2998	2999	3
NC_007973.1	2999	3004	0
NC_007973.1	3004	3005	4
NC_007973.1	3005	3006	1
NC_007973.1	3006	3008	0
NC_007973.1	3008	3009	4
NC_007973.1	3009	3011	0
NC_007973.1	3011	3012	3
NC_007973.1	3012	3013	1
NC_007973.1	3013	3014	0
NC_007973.1	3014	3015	2
NC_007973.1	3015	3018	0
NC_007973.1	3018	3019	1
NC_007973.1	3019	3020	0
NC_007973.1	3020	3022	1
NC_007973.1	3022	3027	0
NC_007973.1	3027	3029	2
NC_007973.1	3029	3032	1
NC_007973.1	3032	3035	0
NC_007973.1	3035	3036	1
NC_007973.1	3036	3052	0
NC_007973.1	3052	3053	1
NC_007973.1	3053	3058	0
NC_007973.1	3058	3059	3
NC_007973.1	3059	3060	0
NC_007973.1	3060	3061	1
NC_007973.1	3061	3062	0
NC_007973.1	3062	3063	6
NC_007973.1	3063	3064	47
NC_007973.1	3064	3065	6
NC_007973.1	3065	3073	0
NC_007973.1	3073	3074	1
NC_007973.1	3074	3081	0
NC_007973.1	3081	3082	2
NC_007973.1	3082	3083	1
NC_007973.1	3083	3086	0
NC_007973.1	3086	3088	1
NC_007973.1	3088	3095	0
NC_007973.1	3095	3096	2
NC_007973.1	3096	3098	0
NC_007973.1	3098	3099	1
NC_007973.1	3099	3103	0
NC_007973.1	3103	3104	1
NC_007973.1	3104	3105	0
NC_007973.1	3105	3106	2
NC_007973.1	3106	3111	0
NC_007973.1	3111	3112	3
NC_007973.1	3112	3113	0
NC_007973.1	3113	3115	1
NC_007973.1	3115	3117	0
NC_007973.1	3117	3118	3
NC_007973.1	3118	3122	0
NC_007973.1	3122	3123	2
NC_007973.1	3123	3124	0
NC_007973.1	3124	3125	1
NC_007973.1	3125	3126	2
NC_007973.1	3126	3134	0
NC_007973.1	3134	3135	1
NC_007973.1	3135	3136	0
NC_007973.1	3136	3138	1
NC_007973.1	3138	3140	0
NC_007973.1	3140	3143	1
NC_007973.1	3143	3147	0
NC_007973.1	3147	3148	1
NC_007973.1	3148	3155	0
NC_007973.1	3155	3156	1
NC_007973.1	3156	3157	0
NC_007973.1	3157	3158	1
NC_007973.1	3158	3159	2
NC_007973.1	3159	3160	0
NC_007973.1	3160	3161	3
NC_007973.1	3161	3163	1
NC_007973.1	3163	3167	0
NC_007973.1	3167	3168	2
NC_007973.1	3168	3172	0
NC_007973.1	3172	3173	1
NC_007973.1	3173	3185	0
NC_007973.1	3185	3186	14
NC_007973.1	3186	3187	7
NC_007973.1	3187	3188	2
NC_007973.1	3188	3189	3
NC_007973.1	3189	3190	2
NC_007973.1	3190	3191	23
NC_007973.1	3191	3198	0
NC_007973.1	3198	3199	1
NC_007973.1	3199	3200	3
NC_007973.1	3200	3206	0
NC_007973.1	3206	3207	2
NC_007973.1	3207	3208	1
NC_007973.1	3208	3210	0
NC_007973.1	3210	3211	3
NC_007973.1	3211	3214	0
NC_007973.1	3214	3215	1
NC_007973.1	3215	3216	2
NC_007973.1	3216	3217	1
NC_007973.1	3217	3235	0
NC_007973.1	3235	3236	1
NC_007973.1	3236	3244	0
NC_007973.1	3244	3245	1
NC_007973.1	3245	3277	0
NC_007973.1	3277	3278	7
NC_007973.1	3278	3283	0
NC_007973.1	3283	3284	1
NC_007973.1	3284	3321	0
NC_007973.1	3321	3322	2
NC_007973.1	3322	3333	0
NC_007973.1	3333	3334	2
NC_007973.1	3334	3346	0
NC_007973.1	3346	3348	1
NC_007973.1	3348	3358	0
NC_007973.1	3358	3359	1
NC_007973.1	3359	3360	0
NC_007973.1	3360	3361	1
NC_007973.1	3361	3362	0
NC_007973.1	3362	3363	1
NC_007973.1	3363	3370	0
NC_007973.1	3370	3371	1
NC_007973.1	3371	3372	0
NC_007973.1	3372	3373	1
NC_007973.1	3373	3418	0
NC_007973.1	3418	3419	1
NC_007973.1	3419	3420	0
NC_007973.1	3420	3421	1
NC_007973.1	3421	3423	0
NC_007973.1	3423	3425	1
NC_007973.1	3425	3426	17
NC_007973.1	3426	3428	5
NC_007973.1	3428	3429	1
NC_007973.1	3429	3431	0
NC_007973.1	3431	3432	1
NC_007973.1	3432	3434	0
NC_007973.1	3434	3435	4
NC_007973.1	3435	3436	2
NC_007973.1	3436	3438	1
NC_007973.1	3438	3446	0
NC_007973.1	3446	3447	2
NC_007973.1	3447	3448	0
NC_007973.1	3448	3449	1
NC_007973.1	3449	3483	0
NC_007973.1	3483	3484	1
NC_007973.1	3484	3490	0
NC_007973.1	3490	3491	1
NC_007973.1	3491	3498	0
NC_007973.1	3498	3499	1
NC_007973.1	3499	3501	0
NC_007973.1	3501	3502	1
NC_007973.1	3502	3503	0
NC_007973.1	3503	3504	1
NC_007973.1	3504	3509	0
NC_007973.1	3509	3510	2
NC_007973.1	3510	3512	1
NC_007973.1	3512	3513	0
NC_007973.1	3513	3514	3
NC_007973.1	3514	3516	0
NC_007973.1	3516	3517	1
NC_007973.1	3517	3518	0
NC_007973.1	3518	3520	1
NC_007973.1	3520	3525	0
NC_007973.1	3525	3526	2
NC_007973.1	3526	3527	3
NC_007973.1	3527	3529	0
NC_007973.1	3529	3530	1
NC_007973.1	3530	3534	0
NC_007973.1	3534	3535	2
NC_007973.1	3535	3546	0
NC_007973.1	3546	3548	1
NC_007973.1	3548	3549	0
NC_007973.1	3549	3550	1
NC_007973.1	3550	3551	0
NC_007973.1	3551	3552	1
NC_007973.1	3552	3553	4
NC_007973.1	3553	3554	2
NC_007973.1	3554	3555	1
NC_007973.1	3555	3559	0
NC_007973.1	3559	3560	2
NC_007973.1	3560	3573	0
NC_007973.1	3573	3575	1
NC_007973.1	3575	3576	2
NC_007973.1	3576	3578	1
NC_007973.1	3578	3612	0
NC_007973.1	3612	3613	1
NC_007973.1	3613	3618	0
NC_007973.1	3618	3619	2
NC_007973.1	3619	3626	0
NC_007973.1	3626	3627	1
NC_007973.1	3627	3629	0
NC_007973.1	3629	3630	1
NC_007973.1	3630	3637	0
NC_007973.1	3637	3638	2
NC_007973.1	3638	3639	1
NC_007973.1	3639	3646	0
NC_007973.1	3646	3648	3
NC_007973.1	3648	3649	0
NC_007973.1	3649	3650	1
NC_007973.1	3650	3651	0
NC_007973.1	3651	3652	1
NC_007973.1	3652	3660	0
NC_007973.1	3660	3661	1
NC_007973.1	3661	3675	0
NC_007973.1	3675	3676	5
NC_007973.1	3676	3680	0
NC_007973.1	3680	3681	1
NC_007973.1	3681	3682	2
NC_007973.1	3682	3684	0
NC_007973.1	3684	3685	5
NC_007973.1	3685	3688	0
NC_007973.1	3688	3689	2
NC_007973.1	3689	3691	0
NC_007973.1	3691	3692	1
NC_007973.1	3692	3705	0
NC_007973.1	3705	3706	1
NC_007973.1	3706	3716	0
NC_007973.1	3716	3717	2
NC_007973.1	3717	3718	1
NC_007973.1	3718	3723	0
NC_007973.1	3723	3725	1
NC_007973.1	3725	3728	0
NC_007973.1	3728	3729	1
NC_007973.1	3729	3730	4
NC_007973.1	3730	3731	1
NC_007973.1	3731	3738	0
NC_007973.1	3738	3739	1
NC_007973.1	3739	3744	0
NC_007973.1	3744	3745	2
NC_007973.1	3745	3746	0
NC_007973.1	3746	3747	6
NC_007973.1	3747	3748	4
NC_007973.1	3748	3754	0
NC_007973.1	3754	3755	1
NC_007973.1	3755	3756	0
NC_007973.1	3756	3757	1
NC_007973.1	3757	3798	0
NC_007973.1	3798	3799	1
NC_007973.1	3799	3804	0
NC_007973.1	3804	3805	2
NC_007973.1	3805	3806	1
NC_007973.1	3806	3808	0
NC_007973.1	3808	3809	1
NC_007973.1	3809	3814	0
NC_007973.1	3814	3815	2
NC_007973.1	3815	3831	0
NC_007973.1	3831	3832	1
NC_007973.1	3832	3834	0
NC_007973.1	3834	3835	1
NC_007973.1	3835	3836	0
NC_007973.1	3836	3837	1
NC_007973.1	3837	3840	0
NC_007973.1	3840	3841	1
NC_007973.1	3841	3844	0
NC_007973.1	3844	3845	6
NC_007973.1	3845	3863	0
NC_007973.1	3863	3864	1
NC_007973.1	3864	3865	3
NC_007973.1	3865	3866	0
NC_007973.1	3866	3867	1
NC_007973.1	3867	3868	0
NC_007973.1	3868	3869	1
NC_007973.1	3869	3873	0
NC_007973.1	3873	3874	2
NC_007973.1	3874	3877	0
NC_007973.1	3877	3878	1
NC_007973.1	3878	3884	0
NC_007973.1	3884	3885	2
NC_007973.1	3885	3886	12
NC_007973.1	3886	3891	0
NC_007973.1	3891	3892	4
NC_007973.1	3892	3896	0
NC_007973.1	3896	3897	1
NC_007973.1	3897	3900	0
NC_007973.1	3900	3901	1
NC_007973.1	3901	3912	0
NC_007973.1	3912	3913	1
NC_007973.1	3913	3928	0
NC_007973.1	3928	3929	2
NC_007973.1	3929	3931	0
NC_007973.1	3931	3932	1
NC_007973.1	3932	3933	0
NC_007973.1	3933	3934	1
NC_007973.1	3934	3935	0
NC_007973.1	3935	3937	1
NC_007973.1	3937	3939	0
NC_007973.1	3939	3940	1
NC_007973.1	3940	3941	0
NC_007973.1	3941	3942	1
NC_007973.1	3942	3950	0
NC_007973.1	3950	3952	1
NC_007973.1	3952	3955	0
NC_007973.1	3955	3956	2
NC_007973.1	3956	3972	0
NC_007973.1	3972	3973	1
NC_007973.1	3973	3981	0
NC_007973.1	3981	3982	2
NC_007973.1	3982	3985	0
NC_007973.1	3985	3986	1
NC_007973.1	3986	3993	0
NC_007973.1	3993	3994	4
NC_007973.1	3994	3997	0
NC_007973.1	3997	3998	2
NC_007973.1	3998	4002	0
NC_007973.1	4002	4003	3
NC_007973.1	4003	4004	1
NC_007973.1	4004	4007	0
NC_007973.1	4007	4008	1
NC_007973.1	4008	4014	0
NC_007973.1	4014	4015	1
NC_007973.1	4015	4016	0
NC_007973.1	4016	4017	3
NC_007973.1	4017	4051	0
NC_007973.1	4051	4052	1
NC_007973.1	4052	4057	0
NC_007973.1	4057	4058	1
NC_007973.1	4058	4071	0
NC_007973.1	4071	4072	2
NC_007973.1	4072	4082	0
NC_007973.1	4082	4083	1
NC_007973.1	4083	4084	2
NC_007973.1	4084	4086	0
NC_007973.1	4086	4087	1
NC_007973.1	4087	4101	0
NC_007973.1	4101	4103	1
NC_007973.1	4103	4110	0
NC_007973.1	4110	4111	1
NC_007973.1	4111	4113	0
NC_007973.1	4113	4114	1
NC_007973.1	4114	4125	0
NC_007973.1	4125	4127	1
NC_007973.1	4127	4131	0
NC_007973.1	4131	4132	1
NC_007973.1	4132	4137	0
NC_007973.1	4137	4138	1
NC_007973.1	4138	4144	0
NC_007973.1	4144	4146	1
NC_007973.1	4146	4152	0
NC_007973.1	4152	4153	3
NC_007973.1	4153	4156	0
NC_007973.1	4156	4158	2
NC_007973.1	4158	4164	0
NC_007973.1	4164	4165	1
NC_007973.1	4165	4194	0
NC_007973.1	4194	4195	3
NC_007973.1	4195	4202	0
NC_007973.1	4202	4203	6
NC_007973.1	4203	4207	0
NC_007973.1	4207	4208	1
NC_007973.1	4208	4209	0
NC_007973.1	4209	4210	2
NC_007973.1	4210	4211	1
NC_007973.1	4211	4245	0
NC_007973.1	4245	4247	1
NC_007973.1	4247	4248	0
NC_007973.1	4248	4250	1
NC_007973.1	4250	4252	0
NC_007973.1	4252	4253	2
NC_007973.1	4253	4265	0
NC_007973.1	4265	4266	1
NC_007973.1	4266	4273	0
NC_007973.1	4273	4274	1
NC_007973.1	4274	4284	0
NC_007973.1	4284	4285	2
NC_007973.1	4285	4294	0
NC_007973.1	4294	4295	1
NC_007973.1	4295	4298	0
NC_007973.1	4298	4299	1
NC_007973.1	4299	4317	0
NC_007973.1	4317	4318	10
NC_007973.1	4318	4319	0
NC_007973.1	4319	4320	1
NC_007973.1	4320	4322	2
NC_007973.1	4322	4363	0
NC_007973.1	4363	4364	1
NC_007973.1	4364	4376	0
NC_007973.1	4376	4377	1
NC_007973.1	4377	4384	0
NC_007973.1	4384	4385	1
NC_007973.1	4385	4418	0
NC_007973.1	4418	4419	4
NC_007973.1	4419	4435	0
NC_007973.1	4435	4436	1
NC_007973.1	4436	4445	0
NC_007973.1	4445	4446	2
NC_007973.1	4446	4447	1
NC_007973.1	4447	4448	0
NC_007973.1	4448	4449	1
NC_007973.1	4449	4453	0
NC_007973.1	4453	4454	3
NC_007973.1	4454	4470	0
NC_007973.1	4470	4471	2
NC_007973.1	4471	4487	0
NC_007973.1	4487	4488	1
NC_007973.1	4488	4489	10
NC_007973.1	4489	4491	0
NC_007973.1	4491	4492	2
NC_007973.1	4492	4497	0
NC_007973.1	4497	4498	1
NC_007973.1	4498	4499	8
NC_007973.1	4499	4500	1
NC_007973.1	4500	4501	0
NC_007973.1	4501	4502	1
NC_007973.1	4502	4507	0
NC_007973.1	4507	4508	1
NC_007973.1	4508	4514	0
NC_007973.1	4514	4516	1
NC_007973.1	4516	4518	0
NC_007973.1	4518	4519	1
NC_007973.1	4519	4528	0
NC_007973.1	4528	4529	1
NC_007973.1	4529	4537	0
NC_007973.1	4537	4538	1
NC_007973.1	4538	4542	0
NC_007973.1	4542	4544	1
NC_007973.1	4544	4551	0
NC_007973.1	4551	4552	1
NC_007973.1	4552	4608	0
NC_007973.1	4608	4609	1
NC_007973.1	4609	4614	0
NC_007973.1	4614	4615	1
NC_007973.1	4615	4629	0
NC_007973.1	4629	4630	1
NC_007973.1	4630	4640	0
NC_007973.1	4640	4641	1
NC_007973.1	4641	4646	0
NC_007973.1	4646	4647	1
NC_007973.1	4647	4654	0
NC_007973.1	4654	4655	1
NC_007973.1	4655	4781	0
NC_007973.1	4781	4782	1
NC_007973.1	4782	4801	0
NC_007973.1	4801	4803	1
NC_007973.1	4803	4807	0
NC_007973.1	4807	4808	1
NC_007973.1	4808	4817	0
NC_007973.1	4817	4818	1
NC_007973.1	4818	4821	0
NC_007973.1	4821	4822	1
NC_007973.1	4822	4824	0
NC_007973.1	4824	4825	1
NC_007973.1	4825	4842	0
NC_007973.1	4842	4843	3
NC_007973.1	4843	4851	0
NC_007973.1	4851	4852	1
NC_007973.1	4852	4858	0
NC_007973.1	4858	4859	2
NC_007973.1	4859	4878	0
NC_007973.1	4878	4879	1
NC_007973.1	4879	4880	2
NC_007973.1	4880	4881	1
NC_007973.1	4881	4888	0
NC_007973.1	4888	4889	1
NC_007973.1	4889	4906	0
NC_007973.1	4906	4907	1
NC_007973.1	4907	4914	0
NC_007973.1	4914	4916	1
NC_007973.1	4916	4917	0
NC_007973.1	4917	4918	1
NC_007973.1	4918	4919	3
NC_007973.1	4919	4920	2
NC_007973.1	4920	4929	0
NC_007973.1	4929	4930	8
NC_007973.1	4930	4949	0
NC_007973.1	4949	4950	2
NC_007973.1	4950	4956	0
NC_007973.1	4956	4957	5
NC_007973.1	4957	4960	0
NC_007973.1	4960	4961	3
NC_007973.1	4961	4974	0
NC_007973.1	4974	4975	1
NC_007973.1	4975	4976	0
NC_007973.1	4976	4977	1
NC_007973.1	4977	4978	4
NC_007973.1	4978	4982	0
NC_007973.1	4982	4983	1
NC_007973.1	4983	4988	0
NC_007973.1	4988	4989	1
NC_007973.1	4989	4999	0
NC_007973.1	4999	5000	1
NC_007973.1	5000	5006	0
NC_007973.1	5006	5008	1
NC_007973.1	5008	5019	0
NC_007973.1	5019	5021	1
NC_007973.1	5021	5025	0
NC_007973.1	5025	5026	2
NC_007973.1	5026	5031	0
NC_007973.1	5031	5033	1
NC_007973.1	5033	5043	0
NC_007973.1	5043	5044	3
NC_007973.1	5044	5052	0
NC_007973.1	5052	5053	4
NC_007973.1	5053	5055	1
NC_007973.1	5055	5061	0
NC_007973.1	5061	5062	2
NC_007973.1	5062	5073	0
NC_007973.1	5073	5074	1
NC_007973.1	5074	5079	0
NC_007973.1	5079	5080	1
NC_007973.1	5080	5081	0
NC_007973.1	5081	5082	4
NC_007973.1	5082	5084	2
NC_007973.1	5084	5085	0
NC_007973.1	5085	5086	2
NC_007973.1	5086	5087	1
NC_007973.1	5087	5088	0
NC_007973.1	5088	5089	1
NC_007973.1	5089	5090	0
NC_007973.1	5090	5092	1
NC_007973.1	5092	5097	0
NC_007973.1	5097	5098	1
NC_007973.1	5098	5101	0
NC_007973.1	5101	5102	1
NC_007973.1	5102	5119	0
NC_007973.1	5119	5120	1
NC_007973.1	5120	5122	0
NC_007973.1	5122	5123	1
NC_007973.1	5123	5124	3
NC_007973.1	5124	5126	0
NC_007973.1	5126	5127	1
NC_007973.1	5127	5129	0
NC_007973.1	5129	5130	4
NC_007973.1	5130	5142	0
NC_007973.1	5142	5143	1
NC_007973.1	5143	5144	3
NC_007973.1	5144	5160	0
NC_007973.1	5160	5161	2
NC_007973.1	5161	5184	0
NC_007973.1	5184	5185	1
NC_007973.1	5185	5209	0
NC_007973.1	5209	5210	1
NC_007973.1	5210	5211	5
NC_007973.1	5211	5212	14
NC_007973.1	5212	5215	0
NC_007973.1	5215	5216	1
NC_007973.1	5216	5217	0
NC_007973.1	5217	5218	3
NC_007973.1	5218	5230	0
NC_007973.1	5230	5231	1
NC_007973.1	5231	5238	0
NC_007973.1	5238	5239	1
NC_007973.1	5239	5244	0
NC_007973.1	5244	5245	3
NC_007973.1	5245	5259	0
NC_007973.1	5259	5260	1
NC_007973.1	5260	5263	0
NC_007973.1	5263	5264	2
NC_007973.1	5264	5280	0
NC_007973.1	5280	5281	6
NC_007973.1	5281	5284	0
NC_007973.1	5284	5285	1
NC_007973.1	5285	5310	0
NC_007973.1	5310	5311	1
NC_007973.1	5311	5322	0
NC_007973.1	5322	5323	3
NC_007973.1	5323	5336	0
NC_007973.1	5336	5337	1
NC_007973.1	5337	5344	0
NC_007973.1	5344	5345	1
NC_007973.1	5345	5469	0
NC_007973.1	5469	5470	1
NC_007973.1	5470	5493	0
NC_007973.1	5493	5494	1
NC_007973.1	5494	5511	0
NC_007973.1	5511	5512	1
NC_007973.1	5512	5522	0
NC_007973.1	5522	5523	1
NC_007973.1	5523	5538	0
NC_007973.1	5538	5539	1
NC_007973.1	5539	5573	0
NC_007973.1	5573	5574	1
NC_007973.1	5574	5575	3
NC_007973.1	5575	5583	0
NC_007973.1	5583	5584	1
NC_007973.1	5584	5585	0
NC_007973.1	5585	5586	1
NC_007973.1	5586	5603	0
NC_007973.1	5603	5604	3
NC_007973.1	5604	5606	0
NC_007973.1	5606	5607	1
NC_007973.1	5607	5632	0
NC_007973.1	5632	5633	1
NC_007973.1	5633	5639	0
NC_007973.1	5639	5640	1
NC_007973.1	5640	5649	0
NC_007973.1	5649	5650	1
NC_007973.1	5650	5656	0
NC_007973.1	5656	5657	1
NC_007973.1	5657	5665	0
NC_007973.1	5665	5666	2
NC_007973.1	5666	5674	0
NC_007973.1	5674	5675	2
NC_007973.1	5675	5681	0
NC_007973.1	5681	5682	1
NC_007973.1	5682	5686	0
NC_007973.1	5686	5687	1
NC_007973.1	5687	5689	0
NC_007973.1	5689	5690	1
NC_007973.1	5690	5698	0
NC_007973.1	5698	5699	1
NC_007973.1	5699	5706	0
NC_007973.1	5706	5707	1
NC_007973.1	5707	5708	4
NC_007973.1	5708	5724	0
NC_007973.1	5724	5725	1
NC_007973.1	5725	5735	0
NC_007973.1	5735	5736	2
NC_007973.1	5736	5737	1
NC_007973.1	5737	5766	0
NC_007973.1	5766	5767	2
NC_007973.1	5767	5768	1
NC_007973.1	5768	5771	0
NC_007973.1	5771	5772	1
NC_007973.1	5772	5775	0
NC_007973.1	5775	5776	1
NC_007973.1	5776	5779	0
NC_007973.1	5779	5780	2
NC_007973.1	5780	5781	0
NC_007973.1	5781	5783	1
NC_007973.1	5783	5785	0
NC_007973.1	5785	5786	2
NC_007973.1	5786	5795	0
NC_007973.1	5795	5796	1
NC_007973.1	5796	5799	0
NC_007973.1	5799	5800	1
NC_007973.1	5800	5801	0
NC_007973.1	5801	5802	1
NC_007973.1	5802	5809	0
NC_007973.1	5809	5810	1
NC_007973.1	5810	5814	0
NC_007973.1	5814	5815	1
NC_007973.1	5815	5821	0
NC_007973.1	5821	5822	2
NC_007973.1	5822	5856	0
NC_007973.1	5856	5857	1
NC_007973.1	5857	5861	0
NC_007973.1	5861	5862	1
NC_007973.1	5862	5864	0
NC_007973.1	5864	5865	1
NC_007973.1	5865	5866	8
NC_007973.1	5866	5872	0
NC_007973.1	5872	5873	1
NC_007973.1	5873	5877	0
NC_007973.1	5877	5879	1
NC_007973.1	5879	6012	0
NC_007973.1	6012	6013	2
NC_007973.1	6013	6038	0
NC_007973.1	6038	6039	1
NC_007973.1	6039	6147	0
NC_007973.1	6147	6148	1
NC_007973.1	6148	6257	0
NC_007973.1	6257	6258	1
NC_007973.1	6258	6419	0
NC_007973.1	6419	6420	1
NC_007973.1	6420	6476	0
NC_007973.1	6476	6477	1
NC_007973.1	6477	6478	0
NC_007973.1	6478	6479	1
NC_007973.1	6479	6568	0
NC_007973.1	6568	6569	1
NC_007973.1	6569	6586	0
NC_007973.1	6586	6587	1
NC_007973.1	6587	6719	0
NC_007973.1	6719	6720	2
NC_007973.1	6720	6750	0
NC_007973.1	6750	6751	1
NC_007973.1	6751	6797	0
NC_007973.1	6797	6798	1
NC_007973.1	6798	6799	6
NC_007973.1	6799	6800	46
NC_007973.1	6800	6804	0
NC_007973.1	6804	6805	4
NC_007973.1	6805	6830	0
NC_007973.1	6830	6831	1
NC_007973.1	6831	6834	0
NC_007973.1	6834	6835	2
NC_007973.1	6835	6841	0
NC_007973.1	6841	6842	1
NC_007973.1	6842	6867	0
NC_007973.1	6867	6868	1
NC_007973.1	6868	6873	0
NC_007973.1	6873	6874	1
NC_007973.1	6874	6908	0
NC_007973.1	6908	6909	1
NC_007973.1	6909	7006	0
NC_007973.1	7006	7007	1
NC_007973.1	7007	7024	0
NC_007973.1	7024	7025	1
NC_007973.1	7025	7057	0
NC_007973.1	7057	7058	1
NC_007973.1	7058	7063	0
NC_007973.1	7063	7064	2
NC_007973.1	7064	7072	0
NC_007973.1	7072	7073	2
NC_007973.1	7073	7089	0
NC_007973.1	7089	7090	1
NC_007973.1	7090	7106	0
NC_007973.1	7106	7107	1
NC_007973.1	7107	7136	0
NC_007973.1	7136	7137	4
NC_007973.1	7137	7141	0
NC_007973.1	7141	7142	1
NC_007973.1	7142	7149	0
NC_007973.1	7149	7150	1
NC_007973.1	7150	7174	0
NC_007973.1	7174	7175	4
NC_007973.1	7175	7187	0
NC_007973.1	7187	7188	1
NC_007973.1	7188	7201	0
NC_007973.1	7201	7202	1
NC_007973.1	7202	7204	0
NC_007973.1	7204	7205	2
NC_007973.1	7205	7229	0
NC_007973.1	7229	7230	1
NC_007973.1	7230	7234	0
NC_007973.1	7234	7235	1
NC_007973.1	7235	7236	2
NC_007973.1	7236	7242	0
NC_007973.1	7242	7243	2
NC_007973.1	7243	7302	0
NC_007973.1	7302	7303	1
NC_007973.1	7303	7372	0
NC_007973.1	7372	7373	1
NC_007973.1	7373	7380	0
NC_007973.1	7380	7381	2
NC_007973.1	7381	7387	0
NC_007973.1	7387	7388	1
NC_007973.1	7388	7449	0
NC_007973.1	7449	7450	1
NC_007973.1	7450	7456	0
NC_007973.1	7456	7457	1
NC_007973.1	7457	7462	0
NC_007973.1	7462	7463	1
NC_007973.1	7463	7466	0
NC_007973.1	7466	7467	1
NC_007973.1	7467	7473	0
NC_007973.1	7473	7474	1
NC_007973.1	7474	7479	0
NC_007973.1	7479	7480	1
NC_007973.1	7480	7504	0
NC_007973.1	7504	7505	2
NC_007973.1	7505	7528	0
NC_007973.1	7528	7529	4
NC_007973.1	7529	7638	0
NC_007973.1	7638	7639	1
NC_007973.1	7639	7716	0
NC_007973.1	7716	7717	1
NC_007973.1	7717	7728	0
NC_007973.1	7728	7729	1
NC_007973.1	7729	7734	0
NC_007973.1	7734	7735	1
NC_007973.1	7735	7772	0
NC_007973.1	7772	7773	1
NC_007973.1	7773	7805	0
NC_007973.1	7805	7806	1
NC_007973.1	7806	7868	0
NC_007973.1	7868	7869	1
NC_007973.1	7869	7871	0
NC_007973.1	7871	7872	1
NC_007973.1	7872	7896	0
NC_007973.1	7896	7897	1
NC_007973.1	7897	7921	0
NC_007973.1	7921	7923	1
NC_007973.1	7923	7959	0
NC_007973.1	7959	7960	1
NC_007973.1	7960	7961	0
NC_007973.1	7961	7962	1
NC_007973.1	7962	7973	0
NC_007973.1	7973	7974	1
NC_007973.1	7974	7986	0
NC_007973.1	7986	7987	2
NC_007973.1	7987	7989	0
NC_007973.1	7989	7990	1
NC_007973.1	7990	7995	0
NC_007973.1	7995	7996	2
NC_007973.1	7996	7998	0
NC_007973.1	7998	7999	1
NC_007973.1	7999	8008	0
NC_007973.1	8008	8009	3
NC_007973.1	8009	8018	0
NC_007973.1	8018	8019	1
NC_007973.1	8019	8045	0
NC_007973.1	8045	8046	2
NC_007973.1	8046	8118	0
NC_007973.1	8118	8119	1
NC_007973.1	8119	8123	0
NC_007973.1	8123	8124	1
NC_007973.1	8124	8125	0
NC_007973.1	8125	8126	1
NC_007973.1	8126	8132	0
NC_007973.1	8132	8133	1
NC_007973.1	8133	8138	0
NC_007973.1	8138	8139	1
NC_007973.1	8139	8206	0
NC_007973.1	8206	8207	1
NC_007973.1	8207	8223	0
NC_007973.1	8223	8224	3
NC_007973.1	8224	8342	0
NC_007973.1	8342	8343	1
NC_007973.1	8343	8400	0
NC_007973.1	8400	8401	1
NC_007973.1	8401	8454	0
NC_007973.1	8454	8455	2
NC_007973.1	8455	8510	0
NC_007973.1	8510	8511	1
NC_007973.1	8511	8520	0
NC_007973.1	8520	8521	1
NC_007973.1	8521	8641	0
NC_007973.1	8641	8642	1
NC_007973.1	8642	8663	0
NC_007973.1	8663	8664	1
NC_007973.1	8664	8683	0
NC_007973.1	8683	8684	1
NC_007973.1	8684	8766	0
NC_007973.1	8766	8767	2
NC_007973.1	8767	8775	0
NC_007973.1	8775	8776	1
NC_007973.1	8776	8782	0
NC_007973.1	8782	8783	1
NC_007973.1	8783	8797	0
NC_007973.1	8797	8798	1
NC_007973.1	8798	8843	0
NC_007973.1	8843	8844	1
NC_007973.1	8844	8882	0
NC_007973.1	8882	8883	1
NC_007973.1	8883	8918	0
NC_007973.1	8918	8919	1
NC_007973.1	8919	8932	0
NC_007973.1	8932	8933	1
NC_007973.1	8933	8940	0
NC_007973.1	8940	8941	1
NC_007973.1	8941	8995	0
NC_007973.1	8995	8996	1
NC_007973.1	8996	9024	0
NC_007973.1	9024	9025	1
NC_007973.1	9025	9044	0
NC_007973.1	9044	9045	1
NC_007973.1	9045	9123	0
NC_007973.1	9123	9124	1
NC_007973.1	9124	9233	0
NC_007973.1	9233	9234	1
NC_007973.1	9234	9242	0
NC_007973.1	9242	9243	1
NC_007973.1	9243	9245	0
NC_007973.1	9245	9246	1
NC_007973.1	9246	9258	0
NC_007973.1	9258	9259	1
NC_007973.1	9259	9376	0
NC_007973.1	9376	9377	2
NC_007973.1	9377	9493	0
NC_007973.1	9493	9494	1
NC_007973.1	9494	9583	0
NC_007973.1	9583	9584	1
NC_007973.1	9584	9972	0
NC_007973.1	9972	9973	1
NC_007973.1	9973	10049	0
NC_007973.1	10049	10050	1
NC_007973.1	10050	10139	0
NC_007973.1	10139	10140	1
NC_007973.1	10140	10147	0
NC_007973.1	10147	10148	1
NC_007973.1	10148	10191	0
NC_007973.1	10191	10192	1
NC_007973.1	10192	10221	0
NC_007973.1	10221	10222	1
NC_007973.1	10222	10620	0
NC_007973.1	10620	10621	1
NC_007973.1	10621	10622	0
NC_007973.1	10622	10623	1
NC_007973.1	10623	10638	0
NC_007973.1	10638	10639	1
NC_007973.1	10639	10642	0
NC_007973.1	10642	10643	1
NC_007973.1	10643	10781	0
NC_007973.1	10781	10782	1
NC_007973.1	10782	10855	0
NC_007973.1	10855	10856	1
NC_007973.1	10856	10898	0
NC_007973.1	10898	10899	1
NC_007973.1	10899	10927	0
NC_007973.1	10927	10928	1
NC_007973.1	10928	11686	0
NC_007973.1	11686	11687	1
NC_007973.1	11687	11848	0
NC_007973.1	11848	11849	1
NC_007973.1	11849	11912	0
NC_007973.1	11912	11913	1
NC_007973.1	11913	11976	0
NC_007973.1	11976	11977	1
NC_007973.1	11977	12025	0
NC_007973.1	12025	12026	1
NC_007973.1	12026	12420	0
NC_007973.1	12420	12421	1
NC_007973.1	12421	12610	0
NC_007973.1	12610	12611	1
NC_007973.1	12611	12765	0
NC_007973.1	12765	12766	1
NC_007973.1	12766	12918	0
NC_007973.1	12918	12919	1
NC_007973.1	12919	13336	0
NC_007973.1	13336	13337	1
NC_007973.1	13337	13433	0
NC_007973.1	13433	13434	1
NC_007973.1	13434	13455	0
NC_007973.1	13455	13456	1
NC_007973.1	13456	13522	0
NC_007973.1	13522	13523	2
NC_007973.1	13523	13648	0
NC_007973.1	13648	13649	1
NC_007973.1	13649	13829	0
NC_007973.1	13829	13830	1
NC_007973.1	13830	14170	0
NC_007973.1	14170	14171	1
NC_007973.1	14171	14239	0
NC_007973.1	14239	14240	1
NC_007973.1	14240	14385	0
NC_007973.1	14385	14386	1
NC_007973.1	14386	15108	0
NC_007973.1	15108	15109	1
NC_007973.1	15109	15204	0
NC_007973.1	15204	15205	2
NC_007973.1	15205	15335	0
NC_007973.1	15335	15336	1
NC_007973.1	15336	15415	0
NC_007973.1	15415	15416	1
NC_007973.1	15416	15437	0
NC_007973.1	15437	15438	1
NC_007973.1	15438	15457	0
NC_007973.1	15457	15458	1
NC_007973.1	15458	15832	0
NC_007973.1	15832	15833	1
NC_007973.1	15833	17397	0
NC_007973.1	17397	17398	47
NC_007973.1	17398	17399	0
NC_007973.1	17399	17400	2
NC_007973.1	17400	17423	0
NC_007973.1	17423	17424	1
NC_007973.1	17424	17430	0
NC_007973.1	17430	17431	1
NC_007973.1	17431	17435	0
NC_007973.1	17435	17436	1
NC_007973.1	17436	17441	0
NC_007973.1	17441	17442	1
NC_007973.1	17442	17500	0
NC_007973.1	17500	17501	1
NC_007973.1	17501	17508	0
NC_007973.1	17508	17509	1
NC_007973.1	17509	17532	0
NC_007973.1	17532	17533	1
NC_007973.1	17533	17567	0
NC_007973.1	17567	17568	1
NC_007973.1	17568	17578	0
NC_007973.1	17578	17579	1
NC_007973.1	17579	17597	0
NC_007973.1	17597	17598	1
NC_007973.1	17598	17729	0
NC_007973.1	17729	17730	1
NC_007973.1	17730	17733	0
NC_007973.1	17733	17734	2
NC_007973.1	17734	17750	0
NC_007973.1	17750	17751	1
NC_007973.1	17751	17752	3
NC_007973.1	17752	17761	0
NC_007973.1	17761	17763	1
NC_007973.1	17763	17812	0
NC_007973.1	17812	17813	1
NC_007973.1	17813	17839	0
NC_007973.1	17839	17840	1
NC_007973.1	17840	17857	0
NC_007973.1	17857	17858	11
NC_007973.1	17858	17861	0
NC_007973.1	17861	17863	1
NC_007973.1	17863	17895	0
NC_007973.1	17895	17896	1
NC_007973.1	17896	17915	0
NC_007973.1	17915	17916	1
NC_007973.1	17916	17919	0
NC_007973.1	17919	17920	1
NC_007973.1	17920	17967	0
NC_007973.1	17967	17968	3
NC_007973.1	17968	17969	1
NC_007973.1	17969	17973	0
NC_007973.1	17973	17974	1
NC_007973.1	17974	17990	0
NC_007973.1	17990	17991	1
NC_007973.1	17991	18017	0
NC_007973.1	18017	18018	1
NC_007973.1	18018	18023	0
NC_007973.1	18023	18024	3
NC_007973.1	18024	18034	0
NC_007973.1	18034	18036	1
NC_007973.1	18036	18065	0
NC_007973.1	18065	18066	1
NC_007973.1	18066	18071	0
NC_007973.1	18071	18072	1
NC_007973.1	18072	18090	0
NC_007973.1	18090	18091	1
NC_007973.1	18091	18107	0
NC_007973.1	18107	18108	1
NC_007973.1	18108	18116	0
NC_007973.1	18116	18117	1
NC_007973.1	18117	18176	0
NC_007973.1	18176	18177	1
NC_007973.1	18177	18207	0
NC_007973.1	18207	18208	1
NC_007973.1	18208	18273	0
NC_007973.1	18273	18274	1
NC_007973.1	18274	18355	0
NC_007973.1	18355	18356	1
NC_007973.1	18356	18369	0
NC_007973.1	18369	18370	1
NC_007973.1	18370	18383	0
NC_007973.1	18383	18384	1
NC_007973.1	18384	18427	0
NC_007973.1	18427	18428	1
NC_007973.1	18428	18446	0
NC_007973.1	18446	18447	1
NC_007973.1	18447	18464	0
NC_007973.1	18464	18465	1
NC_007973.1	18465	18488	0
NC_007973.1	18488	18489	1
NC_007973.1	18489	18504	0
NC_007973.1	18504	18505	2
NC_007973.1	18505	18699	0
NC_007973.1	18699	18700	1
NC_007973.1	18700	18786	0
NC_007973.1	18786	18787	1
NC_007973.1	18787	18859	0
NC_007973.1	18859	18860	1
NC_007973.1	18860	19100	0
NC_007973.1	19100	19101	1
NC_007973.1	19101	19191	0
NC_007973.1	19191	19192	1
NC_007973.1	19192	19237	0
NC_007973.1	19237	19238	1
NC_007973.1	19238	19393	0
NC_007973.1	19393	19394	1
NC_007973.1	19394	19454	0
NC_007973.1	19454	19455	1
NC_007973.1	19455	19464	0
NC_007973.1	19464	19465	1
NC_007973.1	19465	19513	0
NC_007973.1	19513	19514	1
NC_007973.1	19514	19629	0
NC_007973.1	19629	19630	20
NC_007973.1	19630	19644	0
NC_007973.1	19644	19645	2
NC_007973.1	19645	19688	0
NC_007973.1	19688	19689	3
NC_007973.1	19689	19708	0
NC_007973.1	19708	19709	1
NC_007973.1	19709	19722	0
NC_007973.1	19722	19723	1
NC_007973.1	19723	19752	0
NC_007973.1	19752	19753	2
NC_007973.1	19753	19772	0
NC_007973.1	19772	19773	1
NC_007973.1	19773	19792	0
NC_007973.1	19792	19793	1
NC_007973.1	19793	19804	0
NC_007973.1	19804	19805	1
NC_007973.1	19805	19806	0
NC_007973.1	19806	19807	6
NC_007973.1	19807	19860	0
NC_007973.1	19860	19861	1
NC_007973.1	19861	19872	0
NC_007973.1	19872	19873	1
NC_007973.1	19873	19877	0
NC_007973.1	19877	19878	2
NC_007973.1	19878	19879	0
NC_007973.1	19879	19880	1
NC_007973.1	19880	19910	0
NC_007973.1	19910	19911	1
NC_007973.1	19911	20006	0
NC_007973.1	20006	20007	1
NC_007973.1	20007	20050	0
NC_007973.1	20050	20051	1
NC_007973.1	20051	20313	0
NC_007973.1	20313	20314	1
NC_007973.1	20314	20321	0
NC_007973.1	20321	20322	1
NC_007973.1	20322	20393	0
NC_007973.1	20393	20394	1
NC_007973.1	20394	20403	0
NC_007973.1	20403	20404	1
NC_007973.1	20404	20455	0
NC_007973.1	20455	20456	1
NC_007973.1	20456	21000	0
NC_007973.1	21000	21001	1
NC_007973.1	21001	21161	0
NC_007973.1	21161	21162	1
NC_007973.1	21162	21190	0
NC_007973.1	21190	21191	1
NC_007973.1	21191	21218	0
NC_007973.1	21218	21219	1
NC_007973.1	21219	21277	0
NC_007973.1	21277	21278	1
NC_007973.1	21278	21389	0
NC_007973.1	21389	21390	2
NC_007973.1	21390	21474	0
NC_007973.1	21474	21475	1
NC_007973.1	21475	21639	0
NC_007973.1	21639	21640	1
NC_007973.1	21640	21837	0
NC_007973.1	21837	21838	1
NC_007973.1	21838	21864	0
NC_007973.1	21864	21865	1
NC_007973.1	21865	21868	0
NC_007973.1	21868	21869	1
NC_007973.1	21869	21883	0
NC_007973.1	21883	21884	1
NC_007973.1	21884	21955	0
NC_007973.1	21955	21956	1
NC_007973.1	21956	21969	0
NC_007973.1	21969	21970	1
NC_007973.1	21970	22025	0
NC_007973.1	22025	22026	4
NC_007973.1	22026	22038	0
NC_007973.1	22038	22039	1
NC_007973.1	22039	22040	0
NC_007973.1	22040	22041	1
NC_007973.1	22041	22042	0
NC_007973.1	22042	22043	1
NC_007973.1	22043	22059	0
NC_007973.1	22059	22060	1
NC_007973.1	22060	22086	0
NC_007973.1	22086	22087	1
NC_007973.1	22087	22162	0
NC_007973.1	22162	22163	1
NC_007973.1	22163	22226	0
NC_007973.1	22226	22227	1
NC_007973.1	22227	22254	0
NC_007973.1	22254	22255	1
NC_007973.1	22255	22289	0
NC_007973.1	22289	22290	1
NC_007973.1	22290	22374	0
NC_007973.1	22374	22375	1
NC_007973.1	22375	22395	0
NC_007973.1	22395	22396	1
NC_007973.1	22396	22439	0
NC_007973.1	22439	22440	1
NC_007973.1	22440	22448	0
NC_007973.1	22448	22449	2
NC_007973.1	22449	22456	0
NC_007973.1	22456	22457	1
NC_007973.1	22457	22471	0
NC_007973.1	22471	22472	1
NC_007973.1	22472	22477	0
NC_007973.1	22477	22478	2
NC_007973.1	22478	22516	0
NC_007973.1	22516	22518	1
NC_007973.1	22518	22574	0
NC_007973.1	22574	22575	1
NC_007973.1	22575	22580	0
NC_007973.1	22580	22581	1
NC_007973.1	22581	22582	0
NC_007973.1	22582	22584	1
NC_007973.1	22584	22652	0
NC_007973.1	22652	22653	1
NC_007973.1	22653	22752	0
NC_007973.1	22752	22753	2
NC_007973.1	22753	22759	0
NC_007973.1	22759	22760	1
NC_007973.1	22760	22802	0
NC_007973.1	22802	22803	2
NC_007973.1	22803	22806	0
NC_007973.1	22806	22807	1
NC_007973.1	22807	22810	0
NC_007973.1	22810	22811	1
NC_007973.1	22811	22813	0
NC_007973.1	22813	22814	1
NC_007973.1	22814	22815	0
NC_007973.1	22815	22817	1
NC_007973.1	22817	22838	0
NC_007973.1	22838	22839	1
NC_007973.1	22839	22852	0
NC_007973.1	22852	22853	2
NC_007973.1	22853	22854	4
NC_007973.1	22854	22856	0
NC_007973.1	22856	22857	1
NC_007973.1	22857	22858	2
NC_007973.1	22858	22860	0
NC_007973.1	22860	22861	1
NC_007973.1	22861	22866	0
NC_007973.1	22866	22867	2
NC_007973.1	22867	22870	0
NC_007973.1	22870	22871	1
NC_007973.1	22871	22885	0
NC_007973.1	22885	22886	4
NC_007973.1	22886	22887	1
NC_007973.1	22887	22890	0
NC_007973.1	22890	22891	1
NC_007973.1	22891	22893	0
NC_007973.1	22893	22894	3
NC_007973.1	22894	22909	0
NC_007973.1	22909	22911	1
NC_007973.1	22911	22921	0
NC_007973.1	22921	22922	1
NC_007973.1	22922	22926	0
NC_007973.1	22926	22927	1
NC_007973.1	22927	22929	0
NC_007973.1	22929	22930	1
NC_007973.1	22930	22937	0
NC_007973.1	22937	22938	5
NC_007973.1	22938	22939	1
NC_007973.1	22939	22940	0
NC_007973.1	22940	22941	2
NC_007973.1	22941	22950	0
NC_007973.1	22950	22951	2
NC_007973.1	22951	22958	0
NC_007973.1	22958	22959	1
NC_007973.1	22959	22965	0
NC_007973.1	22965	22966	1
NC_007973.1	22966	22977	0
NC_007973.1	22977	22978	1
NC_007973.1	22978	22981	0
NC_007973.1	22981	22982	2
NC_007973.1	22982	22988	0
NC_007973.1	22988	22989	1
NC_007973.1	22989	22991	0
NC_007973.1	22991	22992	3
NC_007973.1	22992	22994	1
NC_007973.1	22994	23007	0
NC_007973.1	23007	23008	1
NC_007973.1	23008	23044	0
NC_007973.1	23044	23045	2
NC_007973.1	23045	23049	0
NC_007973.1	23049	23050	4
NC_007973.1	23050	23070	0
NC_007973.1	23070	23071	1
NC_007973.1	23071	23081	0
NC_007973.1	23081	23082	1
NC_007973.1	23082	23087	0
NC_007973.1	23087	23088	1
NC_007973.1	23088	23102	0
NC_007973.1	23102	23103	1
NC_007973.1	23103	23106	0
NC_007973.1	23106	23107	1
NC_007973.1	23107	23130	0
NC_007973.1	23130	23131	3
NC_007973.1	23131	23133	0
NC_007973.1	23133	23134	1
NC_007973.1	23134	23153	0
NC_007973.1	23153	23154	2
NC_007973.1	23154	23160	0
NC_007973.1	23160	23162	1
NC_007973.1	23162	23163	3
NC_007973.1	23163	23164	1
NC_007973.1	23164	23165	2
NC_007973.1	23165	23167	0
NC_007973.1	23167	23169	1
NC_007973.1	23169	23180	0
NC_007973.1	23180	23181	1
NC_007973.1	23181	23197	0
NC_007973.1	23197	23198	1
NC_007973.1	23198	23201	0
NC_007973.1	23201	23202	2
NC_007973.1	23202	23227	0
NC_007973.1	23227	23228	1
NC_007973.1	23228	23240	0
NC_007973.1	23240	23241	1
NC_007973.1	23241	23246	0
NC_007973.1	23246	23247	1
NC_007973.1	23247	23267	0
NC_007973.1	23267	23268	1
NC_007973.1	23268	23271	0
NC_007973.1	23271	23273	1
NC_007973.1	23273	23274	0
NC_007973.1	23274	23275	1
NC_007973.1	23275	23284	0
NC_007973.1	23284	23285	1
NC_007973.1	23285	23290	0
NC_007973.1	23290	23291	1
NC_007973.1	23291	23292	4
NC_007973.1	23292	23297	0
NC_007973.1	23297	23298	1
NC_007973.1	23298	23299	0
NC_007973.1	23299	23300	1
NC_007973.1	23300	23304	0
NC_007973.1	23304	23305	1
NC_007973.1	23305	23312	0
NC_007973.1	23312	23313	1
NC_007973.1	23313	23337	0
NC_007973.1	23337	23338	1
NC_007973.1	23338	23345	0
NC_007973.1	23345	23347	1
NC_007973.1	23347	23348	0
NC_007973.1	23348	23349	1
NC_007973.1	23349	23355	0
NC_007973.1	23355	23356	2
NC_007973.1	23356	23380	0
NC_007973.1	23380	23381	1
NC_007973.1	23381	23385	0
NC_007973.1	23385	23386	1
NC_007973.1	23386	23387	2
NC_007973.1	23387	23412	0
NC_007973.1	23412	23413	1
NC_007973.1	23413	23425	0
NC_007973.1	23425	23426	1
NC_007973.1	23426	23442	0
NC_007973.1	23442	23443	1
NC_007973.1	23443	23484	0
NC_007973.1	23484	23486	1
[truncated: 210,188 more rows]
